# Supplementary material for: Disease trajectory browser for exploring temporal, population-wide disease progression patterns in 7.2 million Danish patients
Source: Nat Commun. 2020 Oct 2;11:4952. doi: 10.1038/s41467-020-18682-4 (PMC7532164; doi:10.1038/s41467-020-18682-4)
Supplement: Supplementary file 1 — Supplementary Data 1 [file 41467_2020_18682_MOESM1_ESM.tsv]

D1	D2	RR	direction_yes_no	p5years	p.value.direction	AGE_AT_DISEASE	counts	female_counts	CODE_DIFF_DAYS	death_counts
A02	C78	0.446647	1	3.10277660154718e-15	3.77855e-10	23816.94	47	nan	758.3	nan
A02	C79	0.465962	1	1.58630122300518e-10	4.267164e-08	24011.03	31	nan	609.58	nan
A02	D99	0.828194	1	3.01483160639693e-16	0	26424.13	1169	565	650.71	1169
A02	O62	0.561068	1	4.47151228039275e-12	2.222548e-09	9642.96	82	82	881.82	nan
A02	O68	0.461086	1	1.53534879224986e-10	3.19007e-10	9650.42	40	40	961.4	0
A02	O70	0.521629	1	7.92935794447136e-16	3.905671e-22	9440.85	78	78	959.55	nan
A02	O72	0.513882	1	3.94026605214917e-12	3.039562e-48	9701.64	55	55	1035.13	nan
A02	O80	0.513688	1	6.75509453586837e-39	2.875803e-09	9430.26	152	152	986.41	nan
A04	A09	5.25543	-1	4.94065645841247e-324	nan	nan	nan	nan	nan	nan
A04	A46	1.23183	-1	1.02077856412344e-12	nan	nan	nan	nan	nan	nan
A04	C43	0.598538	-1	9.74274767926473e-13	nan	nan	nan	nan	nan	nan
A04	C50	0.670837	-1	9.99183819915588e-38	nan	nan	nan	nan	nan	nan
A04	C54	0.534711	-1	9.92978121735098e-12	nan	nan	nan	nan	nan	nan
A04	C56	0.537194	-1	4.73080626812009e-17	nan	nan	nan	nan	nan	nan
A04	C61	0.78044	-1	3.28577645221907e-15	nan	nan	nan	nan	nan	nan
A04	C67	0.542877	-1	1.94869486499219e-28	nan	nan	nan	nan	nan	nan
A04	C83	1.96466	-1	5.36139621150862e-50	nan	nan	nan	nan	nan	nan
A04	C85	1.76632	-1	9.60992927747304e-20	nan	nan	nan	nan	nan	nan
A04	C90	2.12318	-1	2.21826377723525e-45	nan	nan	nan	nan	nan	nan
A04	C91	1.80631	-1	8.82352207427578e-34	nan	nan	nan	nan	nan	nan
A04	C92	2.84803	-1	1.84125364578299e-80	nan	nan	nan	nan	nan	nan
A04	D14	0.459677	-1	6.40859007605931e-12	nan	nan	nan	nan	nan	nan
A04	D25	0.555867	-1	4.94438038829652e-13	nan	nan	nan	nan	nan	nan
A04	D30	0.509254	-1	8.78030834988634e-29	nan	nan	nan	nan	nan	nan
A04	D47	1.47779	-1	1.70774996759889e-12	nan	nan	nan	nan	nan	nan
A04	D50	1.24309	-1	7.76130325303596e-13	nan	nan	nan	nan	nan	nan
A04	D61	2.1553	-1	1.04512616735598e-20	nan	nan	nan	nan	nan	nan
A04	D62	1.54395	-1	8.99780274440755e-25	nan	nan	nan	nan	nan	nan
A04	D64	1.41405	-1	3.46152335255523e-107	nan	nan	nan	nan	nan	nan
A04	D99	1.36824	1	4.94065645841247e-324	0	28368.63	12700	6980	442.29	12700
A04	E03	1.26806	-1	7.11842590970159e-17	nan	nan	nan	nan	nan	nan
A04	E10	1.38732	-1	6.96051301522216e-49	nan	nan	nan	nan	nan	nan
A04	E11	1.17319	-1	1.99280913344373e-29	nan	nan	nan	nan	nan	nan
A04	E14	1.39909	-1	5.730414006589e-25	nan	nan	nan	nan	nan	nan
A04	E66	0.808211	-1	4.09696145848254e-16	nan	nan	nan	nan	nan	nan
A04	E78	0.788626	-1	6.05621151122926e-33	nan	nan	nan	nan	nan	nan
A04	F10	1.66832	-1	2.03995635151925e-112	nan	nan	nan	nan	nan	nan
A04	F17	1.63574	-1	1.26287661982276e-44	nan	nan	nan	nan	nan	nan
A04	F32	1.60823	-1	2.18763919711289e-66	nan	nan	nan	nan	nan	nan
A04	G40	1.31463	-1	1.35469669820763e-24	nan	nan	nan	nan	nan	nan
A04	G45	0.677934	-1	1.6694965431116e-24	nan	nan	nan	nan	nan	nan
A04	G56	0.628914	-1	1.73377090613823e-24	nan	nan	nan	nan	nan	nan
A04	G62	1.60394	-1	4.03500252718024e-30	nan	nan	nan	nan	nan	nan
A04	H25	0.836165	-1	1.43435985095784e-16	nan	nan	nan	nan	nan	nan
A04	H33	0.553462	-1	1.0554198176541e-10	nan	nan	nan	nan	nan	nan
A04	H35	0.785074	-1	1.79687694989979e-15	nan	nan	nan	nan	nan	nan
A04	H36	1.40044	-1	5.01536432120822e-14	nan	nan	nan	nan	nan	nan
A04	H83	0.557108	-1	2.25445896237247e-15	nan	nan	nan	nan	nan	nan
A04	H91	0.808713	-1	3.14036918796067e-28	nan	nan	nan	nan	nan	nan
A04	H93	0.708015	-1	2.04840554063394e-11	nan	nan	nan	nan	nan	nan
A04	I12	2.03445	-1	9.28364313031803e-18	nan	nan	nan	nan	nan	nan
A04	I15	1.7155	-1	1.19277425220868e-30	nan	nan	nan	nan	nan	nan
A04	I20	0.679785	-1	4.51954438971479e-67	nan	nan	nan	nan	nan	nan
A04	I21	0.829018	-1	3.55278115487113e-13	nan	nan	nan	nan	nan	nan
A04	I35	0.845372	-1	2.19764678413412e-12	nan	nan	nan	nan	nan	nan
A04	I48	1.07489	-1	5.67197378072326e-11	nan	nan	nan	nan	nan	nan
A04	I49	0.772869	-1	5.22332375180299e-14	nan	nan	nan	nan	nan	nan
A04	I50	1.158	-1	8.7435419002075e-25	nan	nan	nan	nan	nan	nan
A04	I64	1.26186	-1	8.1528406144245e-22	nan	nan	nan	nan	nan	nan
A04	I69	1.43869	-1	3.32654069200325e-99	nan	nan	nan	nan	nan	nan
A04	I70	1.43265	-1	1.11062824847421e-52	nan	nan	nan	nan	nan	nan
A04	I99	1.90979	-1	2.12860790291987e-13	nan	nan	nan	nan	nan	nan
A04	J18	1.52428	-1	4.94065645841247e-324	nan	nan	nan	nan	nan	nan
A04	J42	1.4751	-1	2.45902106324373e-16	nan	nan	nan	nan	nan	nan
A04	J44	1.39138	-1	1.43010515235616e-162	nan	nan	nan	nan	nan	nan
A04	K20	1.57894	-1	7.18421861650744e-20	nan	nan	nan	nan	nan	nan
A04	K25	1.37582	-1	3.31389854544218e-21	nan	nan	nan	nan	nan	nan
A04	K26	1.53353	-1	3.68461595449306e-23	nan	nan	nan	nan	nan	nan
A04	K27	1.54645	-1	1.36220543755285e-10	nan	nan	nan	nan	nan	nan
A04	K29	1.29854	-1	4.29404510699585e-18	nan	nan	nan	nan	nan	nan
A04	K40	0.630854	-1	4.21363743711512e-31	nan	nan	nan	nan	nan	nan
A04	K50	4.36591	-1	0	nan	nan	nan	nan	nan	nan
A04	K51	5.69252	-1	0	nan	nan	nan	nan	nan	nan
A04	K52	3.66162	-1	0	nan	nan	nan	nan	nan	nan
A04	K59	1.35416	-1	4.14899103185198e-83	nan	nan	nan	nan	nan	nan
A04	K62	1.33155	-1	5.80016201187569e-27	nan	nan	nan	nan	nan	nan
A04	K70	3.47618	-1	0	nan	nan	nan	nan	nan	nan
A04	K85	1.41643	-1	4.01471465878975e-13	nan	nan	nan	nan	nan	nan
A04	K86	2.18403	-1	2.1593555781273e-70	nan	nan	nan	nan	nan	nan
A04	K92	1.44341	-1	2.24466983663628e-46	nan	nan	nan	nan	nan	nan
A04	L08	1.41092	-1	5.30286386711166e-15	nan	nan	nan	nan	nan	nan
A04	L30	1.79868	-1	1.31957302606318e-33	nan	nan	nan	nan	nan	nan
A04	M05	1.48616	-1	3.57112420743613e-22	nan	nan	nan	nan	nan	nan
A04	M06	1.59396	-1	5.72533257078546e-33	nan	nan	nan	nan	nan	nan
A04	M10	1.7432	-1	6.81489262711516e-63	nan	nan	nan	nan	nan	nan
A04	M16	0.601363	-1	3.88882620163718e-59	nan	nan	nan	nan	nan	nan
A04	M17	0.558624	-1	5.13164794415994e-91	nan	nan	nan	nan	nan	nan
A04	M20	0.655468	-1	1.68455053305942e-12	nan	nan	nan	nan	nan	nan
A04	M23	0.735062	-1	1.22437053236942e-16	nan	nan	nan	nan	nan	nan
A04	M32	2.23186	-1	5.82061203979715e-15	nan	nan	nan	nan	nan	nan
A04	M35	1.50994	-1	5.38478192107998e-29	nan	nan	nan	nan	nan	nan
A04	M47	0.65813	-1	3.2040774561699e-17	nan	nan	nan	nan	nan	nan
A04	M48	0.796306	-1	9.61601338493073e-12	nan	nan	nan	nan	nan	nan
A04	M51	0.642699	-1	5.01900740209189e-32	nan	nan	nan	nan	nan	nan
A04	M54	0.865758	-1	4.61389892555937e-10	nan	nan	nan	nan	nan	nan
A04	M65	0.702673	-1	4.80606087970022e-11	nan	nan	nan	nan	nan	nan
A04	M70	0.697899	-1	6.28096856823208e-10	nan	nan	nan	nan	nan	nan
A04	M75	0.661112	-1	6.5400035360564e-31	nan	nan	nan	nan	nan	nan
A04	M77	0.594624	-1	6.40941512247303e-10	nan	nan	nan	nan	nan	nan
A04	M80	1.22248	-1	1.03267621775336e-13	nan	nan	nan	nan	nan	nan
A04	M81	1.27836	-1	3.7268174158719e-42	nan	nan	nan	nan	nan	nan
A04	N03	2.9415	-1	9.77281908123676e-38	nan	nan	nan	nan	nan	nan
A04	N10	1.75648	-1	5.96868827986982e-37	nan	nan	nan	nan	nan	nan
A04	N18	2.00518	-1	0	nan	nan	nan	nan	nan	nan
A04	N19	2.32596	-1	1.64347169971256e-200	nan	nan	nan	nan	nan	nan
A04	N30	1.51915	-1	1.30835549267158e-221	nan	nan	nan	nan	nan	nan
A04	N39	1.57686	-1	9.13903164356521e-234	nan	nan	nan	nan	nan	nan
A04	N43	0.479341	-1	3.24039937280987e-11	nan	nan	nan	nan	nan	nan
A04	N81	0.605618	-1	2.76506535066467e-26	nan	nan	nan	nan	nan	nan
A04	N92	0.646632	-1	2.62179998382634e-14	nan	nan	nan	nan	nan	nan
A04	O04	0.512083	-1	1.75849222292919e-30	nan	nan	nan	nan	nan	nan
A04	O49	0.221896	1	4.48886361275143e-10	1.184176e-07	nan	nan	nan	nan	nan
A04	O72	0.557061	1	3.18203126199621e-49	2.599186e-49	9711.38	292	292	942.37	nan
A04	O80	0.464249	-1	3.10601448252097e-131	nan	nan	nan	nan	nan	nan
A04	O83	0.368697	1	1.01470319726076e-19	5.580883e-17	9749.81	42	42	926.95	0
A04	Q43	12.1168	-1	6.9616356663531e-142	nan	nan	nan	nan	nan	nan
A04	Q61	2.04495	-1	5.26781223693054e-27	nan	nan	nan	nan	nan	nan
A07	D99	0.501776	1	6.44994758400726e-14	7.491877e-39	22170.59	69	27	669.74	69
A08	A41	1.17679	1	4.99796643250353e-13	2.999674e-23	23771.26	1491	794	521.81	923
A08	A49	1.30909	1	1.07502454220899e-13	7.970787e-35	19953.38	634	323	620.86	292
A08	C25	0.410723	1	1.68058462652205e-15	1.151877e-11	27633.21	48	nan	615.12	nan
A08	C34	0.588793	1	1.66638689870788e-30	1.291088e-14	26433.27	221	123	649.88	200
A08	C78	0.526653	1	9.80251641989245e-41	1.113087e-22	25988.93	223	141	522.01	nan
A08	C79	0.464444	1	1.16548230142565e-38	1.779714e-08	25453.09	148	79	514.07	nan
A08	D30	0.477028	-1	1.54361048950995e-20	nan	nan	nan	nan	nan	nan
A08	D99	0.922228	1	8.71181907087466e-16	0	28202.89	7251	4298	660.96	7251
A08	E10	1.78601	-1	9.91443867938434e-142	nan	nan	nan	nan	nan	nan
A08	E73	2.04069	1	1.02309597806823e-12	2.113006e-15	6649.33	98	44	566.51	nan
A08	F00	1.5099	1	1.91196724839181e-13	3.539549e-09	29999.19	238	156	574.82	168
A08	F03	1.27448	1	4.02964853268612e-14	8.977443e-19	29983.61	770	534	553.02	602
A08	F33	1.43038	1	1.21499262410566e-12	4.573955e-23	24573.66	319	243	621.2	138
A08	J15	1.15832	1	6.04458492258136e-10	1.845961e-43	21489.1	1342	731	592.44	728
A08	J20	0.788743	-1	1.78664194802463e-25	nan	nan	nan	nan	nan	nan
A08	K52	2.31286	1	1.08367036704195e-242	2.907609e-16	16553.5	1557	919	396.82	394
A08	K58	2.13854	1	7.95634656529641e-57	7.089444e-14	15595.1	441	312	589.34	41
A08	K59	1.30289	1	9.22480106238762e-56	8.025448e-80	14282.75	2605	1562	585.74	689
A08	K63	1.50681	1	8.04369104804987e-10	8.164996e-10	19535.63	196	120	553.37	75
A08	K90	1.84965	1	2.56483259213723e-20	1.102475e-13	8945.71	168	100	514.99	21
A08	L05	0.471994	1	1.42213166067171e-13	2.812689e-13	9820.33	54	nan	795.98	nan
A08	M23	0.779278	1	2.91794939951012e-12	4.739219e-55	13187.53	569	330	941.49	37
A08	N03	2.01745	-1	2.52777333040398e-13	nan	nan	nan	nan	nan	nan
A08	N39	1.27057	1	9.36837040374441e-34	1.568851e-19	22897.5	1888	1323	548.91	912
A08	O70	0.71508	1	4.36989867647301e-27	1.062667e-78	9535.02	617	617	731.02	nan
A08	O72	0.642101	1	8.90337769544329e-29	1.295881e-269	9676.25	403	403	871.25	nan
A08	O80	0.707378	1	4.26069187685592e-67	3.558414e-16	9510.71	1050	1050	675.37	nan
A09	A04	4.93936	1	4.94065645841247e-324	1.983142e-34	20489.8	4635	2596	199.62	1686
A09	A41	1.24578	1	3.67484867969054e-97	7.939681e-50	23788.77	6043	3207	466.11	3661
A09	A49	1.17931	1	1.49399914468427e-22	4.801436e-107	20382.04	2479	1241	583.55	1017
A09	B96	1.35849	1	8.66772123297214e-12	2.213125e-19	21088.22	370	210	531.77	172
A09	C20	0.81254	-1	1.83660078574341e-10	nan	nan	nan	nan	nan	nan
A09	C25	0.682052	1	1.2376023383468e-19	3.399039e-20	25944.5	254	144	598.17	220
A09	C34	0.666216	1	1.89946793134818e-93	4.548921e-47	26033.18	986	582	681.5	848
A09	C50	0.635538	-1	3.83367984206835e-132	nan	nan	nan	nan	nan	nan
A09	C53	0.486809	-1	2.65392241998134e-35	nan	nan	nan	nan	nan	nan
A09	C54	0.53846	-1	1.67645171221612e-31	nan	nan	nan	nan	nan	nan
A09	C78	0.670464	1	9.67244972656001e-90	9.787425e-65	25042.7	1213	715	542.33	1086
A09	C79	0.56386	1	3.28220331997121e-114	3.18291e-30	25059.76	727	422	590.17	652
A09	C80	0.618065	1	2.31479311345571e-14	6.758788e-11	25687.16	137	74	525.59	nan
A09	C91	0.507007	-1	1.33044381784529e-109	nan	nan	nan	nan	nan	nan
A09	D09	0.488661	1	1.00787834670831e-18	1.544972e-10	26366.11	75	22	637.68	29
A09	D25	0.647297	-1	2.87358494269037e-37	nan	nan	nan	nan	nan	nan
A09	D30	0.493955	-1	3.20261711485832e-84	nan	nan	nan	nan	nan	nan
A09	D63	0.828925	1	1.2078589242897e-14	8.14572e-14	25976.01	996	538	532.5	811
A09	D99	0.9353	1	2.13801937518219e-44	0	27831.89	28471	16648	619.82	28471
A09	E10	1.42932	-1	7.82544863199864e-217	nan	nan	nan	nan	nan	nan
A09	E11	1.26456	-1	6.94224200578799e-157	nan	nan	nan	nan	nan	nan
A09	E41	1.53328	1	7.68451560084707e-13	1.550882e-15	25294.17	204	134	494.43	130
A09	E55	1.3464	1	6.41936805820868e-21	4.737427e-26	23150.6	751	506	561.74	334
A09	E66	0.890138	1	1.0680938767138e-21	1.30771e-62	14741.37	3158	2327	778.21	355
A09	E73	2.41432	1	4.78742912791764e-94	7.278213e-35	9258.84	451	273	488.37	25
A09	E83	1.27042	1	2.94167115933832e-15	2.354288e-23	23163.37	712	448	545.72	373
A09	F03	1.20885	1	3.17703416904861e-31	2.886e-79	29754	2540	1684	562.98	1948
A09	F10	0.896049	-1	4.03762480629705e-18	nan	nan	nan	nan	nan	nan
A09	F12	1.45215	1	9.20122008112023e-10	1.246727e-12	10858.64	173	51	650.23	nan
A09	F17	1.25931	1	5.02310362388596e-30	9.122911e-50	17698.51	1572	855	528.42	342
A09	F33	1.30333	1	1.19857769575319e-30	1.973249e-38	23150.55	1219	852	608.77	454
A09	F43	0.824535	1	1.53225361845353e-12	5.427303e-63	12444.13	817	525	694.04	105
A09	G47	0.796244	1	2.73396336596778e-34	1.695355e-184	14415.05	1615	670	745.91	395
A09	G95	0.521885	1	6.07379905707197e-41	1.424935e-07	22223.25	245	111	650.95	162
A09	H27	0.594556	-1	1.14515082293021e-10	nan	nan	nan	nan	nan	nan
A09	H50	0.791642	1	3.18138577980643e-21	7.766136e-26	4411.4	920	469	748.88	47
A09	H52	0.789864	1	1.00822256606489e-23	1.540432e-83	7283.86	1162	614	784.5	67
A09	H72	0.620454	1	2.52826893972688e-31	5.292671e-17	7042.59	341	177	913.64	23
A09	H92	1.40004	1	6.01558167380608e-16	1.339802e-52	3031.36	518	248	699.04	nan
A09	I10	1.1	-1	6.98829847968171e-53	nan	nan	nan	nan	nan	nan
A09	I12	1.74162	-1	6.81051094121084e-33	nan	nan	nan	nan	nan	nan
A09	I20	0.853604	-1	3.46408996050151e-45	nan	nan	nan	nan	nan	nan
A09	I21	0.913785	-1	1.5518808293719e-10	nan	nan	nan	nan	nan	nan
A09	I35	0.858939	1	1.85114671585448e-18	6.096605e-10	27145.35	1404	828	643.78	712
A09	I47	0.782279	-1	7.24879465326505e-35	nan	nan	nan	nan	nan	nan
A09	I64	1.11355	-1	3.09771383882493e-15	nan	nan	nan	nan	nan	nan
A09	I83	0.832694	-1	3.65079338137812e-17	nan	nan	nan	nan	nan	nan
A09	I89	0.712008	1	2.04159626881695e-11	1.419769e-10	17783.08	239	141	767.77	66
A09	I95	1.42136	1	5.35767528071397e-50	5.801713e-26	26248.46	1338	749	590.21	676
A09	J03	1.23727	1	5.01594185573799e-73	1.088034e-143	2737.79	5483	2484	605.18	97
A09	J06	1.10286	1	3.9226391293611e-14	3.797045e-29	2300.1	5034	2392	444.86	159
A09	J12	0.655432	-1	1.50811174260328e-60	nan	nan	nan	nan	nan	nan
A09	J20	0.822382	-1	1.89051524480073e-57	nan	nan	nan	nan	nan	nan
A09	J21	0.606828	-1	1.1786917373728e-39	nan	nan	nan	nan	nan	nan
A09	J35	0.813063	1	1.57696537228287e-55	3.123987e-66	2190.89	4024	1756	798.25	53
A09	J90	0.751751	1	8.00912858237022e-20	5.172504e-13	25143.02	638	325	592.67	427
A09	J91	0.688733	1	4.77158849904e-15	5.713107e-11	25319.94	267	131	534.9	204
A09	J96	0.873517	1	1.66105786874164e-29	3.450388e-110	22113.02	3773	2100	588.72	2433
A09	K00	0.69848	1	1.10384666872378e-14	2.94826e-75	4557.68	243	127	898.57	nan
A09	K02	0.794596	1	5.55666647032109e-15	5.826891e-16	11047.45	668	294	830.92	139
A09	K07	0.630016	1	9.87391087191368e-45	3.035066e-53	9523.2	473	301	870.21	26
A09	K25	1.27639	-1	1.33254103761705e-40	nan	nan	nan	nan	nan	nan
A09	K26	1.22349	-1	1.82471665579043e-17	nan	nan	nan	nan	nan	nan
A09	K40	0.718256	-1	8.71472102370436e-89	nan	nan	nan	nan	nan	nan
A09	K52	3.14097	1	0	3.662229e-18	17720.97	8198	4871	316.52	2110
A09	K55	1.80634	1	1.07787560517249e-57	9.491407e-19	25400.56	580	381	415.23	356
A09	K56	1.56165	1	1.65601950337003e-174	2.536107e-08	21139.18	2843	1626	448.44	1255
A09	K58	2.83133	1	4.94065645841247e-324	5.30297e-33	16443.56	2591	1852	451.71	263
A09	K59	1.32009	1	7.11072870770813e-273	1.290208e-177	15586.75	10546	6190	527.52	2876
A09	K63	1.55144	1	1.61579142884935e-50	5.594689e-20	20158.76	931	542	472.83	334
A09	K90	2.08238	1	2.68665880865022e-134	3.376554e-26	12631.42	743	465	494.03	104
A09	L30	1.25142	1	2.3299109047647e-18	3.362171e-27	14354.11	1038	566	704.13	215
A09	L57	1.41884	1	6.85716439969769e-15	1.007747e-27	25024.53	350	180	827.49	113
A09	L90	0.754725	1	5.28465279596909e-17	5.816582e-37	14055.89	533	402	817	43
A09	L97	1.16904	1	4.11366338106591e-11	2.406549e-17	25893.67	967	543	693.72	621
A09	M05	1.21357	-1	3.0895616119595e-13	nan	nan	nan	nan	nan	nan
A09	M06	1.34658	-1	1.10353285633224e-35	nan	nan	nan	nan	nan	nan
A09	M08	0.49344	1	5.38186509472992e-52	3.405985e-09	3652.36	173	87	792.35	nan
A09	M16	0.76566	-1	4.86505392682073e-52	nan	nan	nan	nan	nan	nan
A09	M17	0.800829	-1	5.31183792395917e-49	nan	nan	nan	nan	nan	nan
A09	M21	0.778401	1	1.05489641292008e-15	1.505169e-17	9807.77	650	355	823.18	60
A09	M23	0.729784	1	4.86420334682856e-87	3.618489e-24	14156.65	2366	1269	879.73	123
A09	M24	0.767019	1	5.0123934756926e-18	3.726075e-24	9640.22	754	418	761.11	57
A09	M31	1.26597	-1	9.38816222277773e-11	nan	nan	nan	nan	nan	nan
A09	M32	1.512	-1	1.59883787861111e-13	nan	nan	nan	nan	nan	nan
A09	M41	0.643613	1	4.03726742914359e-40	1.411374e-30	9494.35	394	255	855.42	45
A09	M51	0.846338	-1	5.28562467073392e-23	nan	nan	nan	nan	nan	nan
A09	M62	1.11306	-1	2.78519423124994e-12	nan	nan	nan	nan	nan	nan
A09	M67	0.750765	1	2.16630798624389e-28	3.043129e-47	11935.63	979	607	891.99	53
A09	M75	0.850749	1	1.12950112325397e-20	1.088336e-36	18360.82	2142	1179	864.25	200
A09	M80	1.15189	1	2.00488144007749e-14	4.130434e-08	27884.29	1615	1331	618.11	890
A09	M81	1.17569	1	3.19036785101892e-37	1.936595e-18	26292.21	2915	2349	666.15	1331
A09	N03	1.78755	-1	2.11199799510751e-36	nan	nan	nan	nan	nan	nan
A09	N28	1.44308	1	5.01464719623896e-28	1.306671e-17	24308.91	613	279	642.18	336
A09	N39	1.19625	1	9.84391441365979e-78	4.271776e-60	22879.93	6765	4714	591.92	3164
A09	N44	0.583547	1	5.99284894133697e-17	3.928532e-18	5280.74	156	0	755.81	nan
A09	N47	0.810099	1	1.1928287932843e-19	6.830994e-67	6115.84	1325	0	840.91	130
A09	N50	0.739512	1	1.12746566139233e-11	2.521204e-23	12073.62	371	0	874.3	34
A09	N81	0.766749	-1	2.5352031927661e-27	nan	nan	nan	nan	nan	nan
A09	O04	0.675205	-1	8.25271767075399e-106	nan	nan	nan	nan	nan	nan
A09	O08	0.645724	1	1.0808337531653e-23	5.805523e-14	9463.84	327	327	822.13	nan
A09	O32	0.686846	1	1.23710257460139e-19	3.604792e-12	10151.85	379	379	785.77	nan
A09	O34	0.636017	1	5.13515859306687e-36	1.959498e-52	10580.41	479	479	803.1	nan
A09	O36	0.750389	1	9.20977532451701e-22	2.846392e-27	9869.37	693	693	776.1	nan
A09	O42	0.677319	1	2.27790988560792e-34	5.072781e-29	9880.16	624	624	831.19	nan
A09	O47	0.799624	1	1.00549414502142e-14	7.123261e-14	9530.15	769	769	800.24	nan
A09	O49	0.5314	1	1.23563531280301e-20	6.759711e-73	9796.89	139	139	862.03	nan
A09	O63	0.702706	1	1.71612394686557e-14	1.099786e-11	9682.75	336	336	818.94	nan
A09	O65	0.608837	-1	1.79133701802312e-23	nan	nan	nan	nan	nan	nan
A09	O68	0.647419	1	3.51906979463586e-94	2.687545e-32	9645.54	1420	1420	804.94	nan
A09	O70	0.573338	1	6.80739816402563e-305	7.683502e-98	9602.75	2300	2300	823.56	26
A09	O72	0.614537	1	2.22068837355504e-257	0	9880.01	2474	2474	831.85	34
A09	O75	0.663899	1	7.65248300929661e-25	6.550196e-30	9958.48	431	431	784.12	nan
A09	O81	0.743573	1	1.03603333593529e-19	1.673891e-16	9667.24	666	666	842.24	nan
A09	O82	0.717067	1	2.69364817800917e-73	6.27934e-31	10055.71	1551	1551	816.55	nan
A09	O83	0.645132	1	6.40890681515891e-39	9.506528e-193	9868.88	541	541	811.18	nan
A09	O90	0.698021	1	2.24166477837062e-12	1.239519e-20	10025.86	268	268	762.95	nan
A09	O92	0.629705	1	1.62519721927285e-20	1.903375e-30	9727.42	271	271	851.64	nan
A09	O99	0.791523	1	9.17689394259206e-55	6.661878e-150	9738.37	2277	2277	791.62	30
A09	Q05	0.457072	-1	1.10165035419458e-24	nan	nan	nan	nan	nan	nan
A09	Q17	0.660556	1	1.49756148507224e-15	3.45424e-15	2779.21	208	102	975.22	nan
A09	Q21	0.734855	-1	2.59114430674085e-29	nan	nan	nan	nan	nan	nan
A09	Q25	0.655051	-1	1.34037577248358e-23	nan	nan	nan	nan	nan	nan
A09	Q31	0.451186	-1	4.42018779632263e-12	nan	nan	nan	nan	nan	nan
A09	Q37	0.366942	-1	5.04950321174837e-38	nan	nan	nan	nan	nan	nan
A09	Q38	0.547805	-1	2.89371278064307e-14	nan	nan	nan	nan	nan	nan
A09	Q53	0.765822	1	6.06313995538761e-27	7.8051e-08	1048.28	903	0	664.69	nan
A09	Q54	0.586179	-1	8.38388363934236e-29	nan	nan	nan	nan	nan	nan
A09	Q55	0.637339	1	1.72567240770347e-11	1.485715e-08	896.4	166	0	688.73	nan
A09	Q62	0.564655	-1	4.22306278782057e-46	nan	nan	nan	nan	nan	nan
A09	Q68	0.644835	-1	3.73125670465166e-12	nan	nan	nan	nan	nan	nan
A09	Q89	0.561851	-1	1.51557275510693e-12	nan	nan	nan	nan	nan	nan
A15	B90	157.671	1	0	8.473706e-56	17358.77	467	171	602.69	136
A15	C78	0.493192	1	2.303925781987e-18	1.13126e-19	23295.34	56	nan	680.11	nan
A15	C79	0.341938	1	1.41397307375369e-23	2.781336e-10	21472.66	32	nan	580.88	nan
A15	D50	1.71848	1	3.3019402337219e-13	1.361192e-13	19343.47	76	42	705.61	29
A15	D64	1.83342	1	5.1223693134842e-50	6.729578e-16	20475.34	242	115	569.36	130
A15	D99	1.53427	1	2.03407568369345e-154	0	23589.41	1493	513	605.51	1493
A15	E55	7.79541	1	4.53519410590905e-135	8.726132e-14	14577.66	115	53	452.17	22
A15	E66	0.292935	1	6.09181509366057e-83	1.695181e-14	15709.98	62	nan	751.94	nan
A15	E78	0.369745	1	1.94969390076951e-69	4.210923e-08	21197.68	85	35	816.76	23
A15	E86	1.77764	1	6.43861183333388e-39	2.285176e-36	22654.58	208	77	638.58	143
A15	E87	2.08944	1	1.46360750059806e-43	7.017397e-33	19667.06	155	64	761.92	91
A15	F05	2.3191	1	8.59841163656266e-14	2.978251e-09	20823.33	36	nan	592.97	nan
A15	F17	1.67941	1	2.10483990559079e-15	2.847427e-08	17546.95	104	38	857.46	34
A15	G47	0.316428	1	6.69322002658469e-39	2.661008e-15	17197.12	34	nan	914.15	nan
A15	I10	0.512434	1	3.54238769941115e-99	1.303038e-20	21942.71	235	107	782.84	83
A15	I48	0.687191	1	1.11056107194242e-21	1.765967e-07	24552.88	182	80	592.64	109
A15	I69	0.668744	1	1.06011270558788e-11	2.516058e-12	22933.4	80	22	591.67	49
A15	J15	2.76984	1	2.47788038819422e-139	1.652895e-12	20162.22	284	110	631.1	145
A15	J44	2.90186	1	0	2.206003e-08	22204.05	560	213	567.26	272
A15	J96	2.77465	1	3.74669823133712e-158	4.57001e-30	21671.01	345	124	516.65	260
A15	K70	2.95186	1	4.56847211844298e-99	1.90628e-12	17856.64	153	47	586.52	97
A15	K72	2.12349	1	6.0409012075065e-14	1.476189e-09	17830.21	56	21	545.52	nan
A16	B90	139.468	1	0	3.676327e-10	18618.59	295	118	512.32	108
A16	D64	1.69501	1	9.56379510992253e-24	1.230963e-07	21018.36	212	102	496.78	117
A16	D99	1.51769	1	6.63642949248335e-93	2.48512099999349e-313	24215.67	1401	536	559.44	1401
A16	E66	0.522817	1	4.78307038405581e-19	4.076571e-10	16643.91	76	47	776.39	nan
A16	E78	0.584012	1	1.93858426572537e-16	6.434542e-08	21741.46	91	37	809.47	25
A16	E87	1.88091	1	6.78751844271568e-19	8.52485e-13	21500.93	133	57	592.11	84
A16	F10	2.76238	-1	6.39194477332412e-176	nan	nan	nan	nan	nan	nan
A16	J15	2.53141	1	4.62224702576219e-69	5.999774e-09	20973.24	248	88	577.2	140
A16	J96	2.92414	1	9.63870151102822e-114	9.45221e-17	22178.41	318	123	459.58	252
A18	B90	89.2387	1	0	2.867517e-09	14737.39	100	54	558.41	nan
A18	E55	11.1918	1	4.79709103020324e-132	2.610918e-11	13806.16	82	54	488.04	nan
A18	I88	11.0142	-1	3.52008941722453e-102	nan	nan	nan	nan	nan	nan
A18	L04	10.8635	-1	2.19136834019677e-83	nan	nan	nan	nan	nan	nan
A18	L93	27.77	-1	1.57964514378286e-145	nan	nan	nan	nan	nan	nan
A18	M32	22.6383	-1	1.70921321490886e-275	nan	nan	nan	nan	nan	nan
A18	M75	0.517488	1	3.73633795205378e-14	2.390305e-10	16621.62	42	nan	887.07	nan
A18	O80	0.723518	-1	2.63552094263395e-21	nan	nan	nan	nan	nan	nan
A26	B18	3.05261	-1	1.30076233825275e-16	nan	nan	nan	nan	nan	nan
A26	E11	1.58746	-1	1.61500601919912e-31	nan	nan	nan	nan	nan	nan
A26	E66	1.99666	-1	3.74988380414676e-32	nan	nan	nan	nan	nan	nan
A26	I20	0.573821	-1	4.09613338091568e-12	nan	nan	nan	nan	nan	nan
A26	I70	2.14781	-1	1.41265546890841e-24	nan	nan	nan	nan	nan	nan
A26	I80	2.67697	-1	2.5111382552632e-40	nan	nan	nan	nan	nan	nan
A26	I83	4.67872	-1	6.53888423079598e-93	nan	nan	nan	nan	nan	nan
A26	L02	2.57935	-1	1.66784789370331e-31	nan	nan	nan	nan	nan	nan
A26	L08	2.97718	-1	2.97509130274533e-30	nan	nan	nan	nan	nan	nan
A26	N20	0.401257	-1	2.71417638323542e-10	nan	nan	nan	nan	nan	nan
A28	D99	0.521624	1	1.88057502404562e-12	1.646282e-30	25258.74	76	29	736.07	76
A31	D99	2.03852	1	9.1500216426833e-166	2.088682e-106	24855.16	517	200	589.88	517
A31	J18	2.55416	-1	1.99234301904413e-156	nan	nan	nan	nan	nan	nan
A31	J44	3.70511	-1	5.87701909784333e-284	nan	nan	nan	nan	nan	nan
A31	L02	3.59019	-1	2.58620321470713e-53	nan	nan	nan	nan	nan	nan
A31	L04	21.9501	-1	3.05847077268066e-151	nan	nan	nan	nan	nan	nan
A31	M75	0.33718	-1	1.82671578034278e-13	nan	nan	nan	nan	nan	nan
A32	C90	7.96025	-1	2.44912814140829e-19	nan	nan	nan	nan	nan	nan
A32	C91	9.33707	-1	9.08730197164372e-30	nan	nan	nan	nan	nan	nan
A32	D99	1.59337	1	7.56626350576207e-29	1.014653e-27	26724.07	347	190	391.86	347
A38	J20	0.434414	-1	5.08152634886464e-12	nan	nan	nan	nan	nan	nan
A39	E66	0.409036	1	7.50537704686435e-10	3.958821e-16	13440.24	21	nan	927.57	nan
A39	H90	2.38917	1	1.0512805389862e-14	4.150587e-10	9368.96	69	35	354.8	nan
A39	H94	37.9886	1	6.35147983302426e-111	7.617916e-16	8778.04	70	38	356.96	nan
A39	J35	0.581028	1	3.54586666482394e-10	9.97812e-09	2448.58	72	34	828.47	nan
A39	K59	0.498005	1	5.05335890113541e-12	1.195322e-07	10935.12	48	26	768.06	nan
A39	M54	0.398811	1	3.96207898953302e-12	2.999091e-09	12317.52	27	nan	740.85	nan
A39	O04	0.371763	1	1.58749632414726e-13	2.795757e-13	7039.3	27	27	998.59	0
A39	O70	0.330226	1	2.27934985267712e-13	1.56408e-34	9178.48	21	21	953.62	nan
A39	O80	0.367721	1	8.96321449339946e-27	1.742459e-26	8924.83	41	41	874.54	nan
A39	O82	0.230463	1	1.40534038746915e-10	1.499536e-09	nan	nan	nan	nan	nan
A40	C85	2.11859	-1	1.06669322183895e-15	nan	nan	nan	nan	nan	nan
A40	C90	5.61462	-1	1.01480967903403e-155	nan	nan	nan	nan	nan	nan
A40	C91	3.34141	-1	1.65606548173115e-68	nan	nan	nan	nan	nan	nan
A40	D99	1.37502	1	3.3833072638664e-194	0	26317.38	5406	2403	405.09	5406
A40	E10	1.35756	-1	5.36667159529968e-17	nan	nan	nan	nan	nan	nan
A40	E11	1.30189	-1	3.90933204850333e-28	nan	nan	nan	nan	nan	nan
A40	E78	0.649973	-1	9.19801024083147e-31	nan	nan	nan	nan	nan	nan
A40	F10	1.59876	-1	5.90707897134041e-39	nan	nan	nan	nan	nan	nan
A40	G45	0.606213	-1	1.31888396398565e-13	nan	nan	nan	nan	nan	nan
A40	I10	0.883971	-1	1.74391632269984e-11	nan	nan	nan	nan	nan	nan
A40	I20	0.44541	-1	2.42813718940829e-94	nan	nan	nan	nan	nan	nan
A40	I21	0.735201	-1	9.98635689518447e-13	nan	nan	nan	nan	nan	nan
A40	I25	0.78259	-1	2.38509074762615e-22	nan	nan	nan	nan	nan	nan
A40	J44	1.25771	-1	5.51919722289724e-24	nan	nan	nan	nan	nan	nan
A40	K21	0.62467	-1	1.45703396392053e-10	nan	nan	nan	nan	nan	nan
A40	K30	0.548054	-1	8.16777044293754e-13	nan	nan	nan	nan	nan	nan
A40	K40	0.547032	-1	6.14402537509513e-21	nan	nan	nan	nan	nan	nan
A40	K58	0.343543	-1	5.60850579318918e-12	nan	nan	nan	nan	nan	nan
A40	L02	2.17013	-1	2.16367806490472e-55	nan	nan	nan	nan	nan	nan
A40	M16	0.618953	-1	4.93460185157179e-18	nan	nan	nan	nan	nan	nan
A40	M17	0.603796	-1	4.41927323264823e-24	nan	nan	nan	nan	nan	nan
A40	M23	0.523593	-1	3.37261597041088e-17	nan	nan	nan	nan	nan	nan
A40	M48	0.639802	-1	9.83626092622388e-11	nan	nan	nan	nan	nan	nan
A40	M51	0.472544	-1	3.28769243694245e-26	nan	nan	nan	nan	nan	nan
A40	M75	0.604538	-1	2.45854846950753e-14	nan	nan	nan	nan	nan	nan
A40	O62	0.250301	-1	7.63333000958319e-20	nan	nan	nan	nan	nan	nan
A40	O68	0.228026	-1	3.1688303322685e-14	nan	nan	nan	nan	nan	nan
A40	O70	0.333726	-1	6.40352978360392e-21	nan	nan	nan	nan	nan	nan
A40	O80	0.315634	-1	4.77415520815593e-43	nan	nan	nan	nan	nan	nan
A40	O82	0.335323	-1	1.10935320649806e-13	nan	nan	nan	nan	nan	nan
A41	A08	1.47832	-1	6.66290661862426e-58	nan	nan	nan	nan	nan	nan
A41	A09	1.47736	-1	5.50811395724831e-249	nan	nan	nan	nan	nan	nan
A41	A46	1.50651	-1	4.30815450693774e-293	nan	nan	nan	nan	nan	nan
A41	A63	1.44652	-1	7.71570449337378e-13	nan	nan	nan	nan	nan	nan
A41	B18	2.43665	-1	7.52843051537823e-254	nan	nan	nan	nan	nan	nan
A41	B23	2.54968	-1	1.53840232517831e-107	nan	nan	nan	nan	nan	nan
A41	B35	1.54749	-1	2.97925747428634e-13	nan	nan	nan	nan	nan	nan
A41	C06	0.719728	-1	3.04633824910031e-10	nan	nan	nan	nan	nan	nan
A41	C09	0.645664	-1	1.23365200437025e-11	nan	nan	nan	nan	nan	nan
A41	C13	0.537469	-1	5.75427931872073e-19	nan	nan	nan	nan	nan	nan
A41	C15	0.625843	-1	4.05832691438042e-51	nan	nan	nan	nan	nan	nan
A41	C16	0.722176	-1	9.71191590140825e-30	nan	nan	nan	nan	nan	nan
A41	C25	1.22148	-1	5.22058596577176e-21	nan	nan	nan	nan	nan	nan
A41	C32	0.545875	-1	2.21028844598522e-39	nan	nan	nan	nan	nan	nan
A41	C34	0.738527	-1	4.50262278337332e-146	nan	nan	nan	nan	nan	nan
A41	C40	4.39352	-1	1.32461389662472e-145	nan	nan	nan	nan	nan	nan
A41	C41	2.70535	-1	1.7684088127429e-78	nan	nan	nan	nan	nan	nan
A41	C43	0.624237	-1	8.14966215219191e-60	nan	nan	nan	nan	nan	nan
A41	C44	0.74187	-1	4.03649801521889e-89	nan	nan	nan	nan	nan	nan
A41	C49	1.43478	-1	2.80727603378749e-23	nan	nan	nan	nan	nan	nan
A41	C50	0.780759	-1	6.11845772813731e-72	nan	nan	nan	nan	nan	nan
A41	C53	1.44955	-1	3.75865015424965e-24	nan	nan	nan	nan	nan	nan
A41	C61	1.21774	-1	4.49581746601759e-97	nan	nan	nan	nan	nan	nan
A41	C67	1.49431	-1	9.31063418800436e-181	nan	nan	nan	nan	nan	nan
A41	C73	0.516241	-1	1.03962202912118e-23	nan	nan	nan	nan	nan	nan
A41	C77	0.752428	-1	1.14337384244219e-47	nan	nan	nan	nan	nan	nan
A41	C81	2.82799	-1	3.84500748428137e-159	nan	nan	nan	nan	nan	nan
A41	C82	1.86427	-1	2.23242976720351e-83	nan	nan	nan	nan	nan	nan
A41	C83	2.31254	-1	0	nan	nan	nan	nan	nan	nan
A41	C84	2.6487	-1	3.88290346797716e-118	nan	nan	nan	nan	nan	nan
A41	C85	2.39516	-1	0	nan	nan	nan	nan	nan	nan
A41	C88	1.52876	-1	5.07272952569925e-24	nan	nan	nan	nan	nan	nan
A41	C90	2.43132	-1	0	nan	nan	nan	nan	nan	nan
A41	C91	3.28114	-1	0	nan	nan	nan	nan	nan	nan
A41	C92	4.95639	-1	0	nan	nan	nan	nan	nan	nan
A41	D03	0.604061	-1	6.90611402109532e-10	nan	nan	nan	nan	nan	nan
A41	D05	0.357346	-1	8.8707951621615e-33	nan	nan	nan	nan	nan	nan
A41	D11	0.597783	-1	2.34576232700408e-21	nan	nan	nan	nan	nan	nan
A41	D12	0.607353	-1	4.82398725813966e-307	nan	nan	nan	nan	nan	nan
A41	D14	0.534249	-1	9.16119164886479e-48	nan	nan	nan	nan	nan	nan
A41	D17	0.537656	-1	9.73611808899423e-71	nan	nan	nan	nan	nan	nan
A41	D21	0.550065	-1	3.42103380365149e-19	nan	nan	nan	nan	nan	nan
A41	D23	0.739646	-1	3.73109572130559e-21	nan	nan	nan	nan	nan	nan
A41	D24	0.552151	-1	6.29198147237312e-27	nan	nan	nan	nan	nan	nan
A41	D25	0.45374	-1	1.71822919082205e-80	nan	nan	nan	nan	nan	nan
A41	D27	0.75903	-1	3.31772486453693e-10	nan	nan	nan	nan	nan	nan
A41	D30	0.741506	-1	3.64936936615141e-54	nan	nan	nan	nan	nan	nan
A41	D32	0.689051	-1	1.67828954481754e-16	nan	nan	nan	nan	nan	nan
A41	D41	1.41673	-1	3.03150206282084e-11	nan	nan	nan	nan	nan	nan
A41	D46	2.17027	-1	1.13035498557201e-260	nan	nan	nan	nan	nan	nan
A41	D47	1.25686	-1	9.74205357368755e-21	nan	nan	nan	nan	nan	nan
A41	D50	0.891496	-1	1.87966841552869e-15	nan	nan	nan	nan	nan	nan
A41	D59	1.97919	-1	1.73896058272433e-70	nan	nan	nan	nan	nan	nan
A41	D64	1.14766	-1	1.77651593803532e-89	nan	nan	nan	nan	nan	nan
A41	D99	1.55973	1	1.48219693752374e-323	0	27345.97	99090	44064	307.95	99090
A41	E04	0.627484	-1	3.69050654754548e-68	nan	nan	nan	nan	nan	nan
A41	E05	0.766664	-1	3.04003805561977e-45	nan	nan	nan	nan	nan	nan
A41	E10	1.57765	-1	4.94065645841247e-324	nan	nan	nan	nan	nan	nan
A41	E11	1.38093	-1	9.88131291682493e-324	nan	nan	nan	nan	nan	nan
A41	E14	1.65352	-1	4.94065645841247e-324	nan	nan	nan	nan	nan	nan
A41	E15	1.56511	-1	1.08410408272919e-15	nan	nan	nan	nan	nan	nan
A41	E16	1.40241	-1	1.14873031200157e-75	nan	nan	nan	nan	nan	nan
A41	E78	0.633933	-1	9.88131291682493e-324	nan	nan	nan	nan	nan	nan
A41	E80	1.66543	-1	3.06819473334065e-13	nan	nan	nan	nan	nan	nan
A41	F10	1.20708	-1	1.4783193097478e-78	nan	nan	nan	nan	nan	nan
A41	F11	2.75376	-1	3.17332620345721e-196	nan	nan	nan	nan	nan	nan
A41	F13	2.02154	-1	6.14162254799008e-45	nan	nan	nan	nan	nan	nan
A41	F20	1.9959	-1	3.3304615969675e-146	nan	nan	nan	nan	nan	nan
A41	F31	1.40464	-1	5.72480495873582e-22	nan	nan	nan	nan	nan	nan
A41	F45	0.529426	-1	3.65406994750271e-18	nan	nan	nan	nan	nan	nan
A41	F48	0.47197	-1	8.82205651677276e-10	nan	nan	nan	nan	nan	nan
A41	F79	2.15461	-1	2.9580169007082e-52	nan	nan	nan	nan	nan	nan
A41	G12	0.559345	-1	1.99255138753934e-21	nan	nan	nan	nan	nan	nan
A41	G20	1.31151	-1	1.61187583778106e-62	nan	nan	nan	nan	nan	nan
A41	G31	1.21729	-1	5.81145655609312e-10	nan	nan	nan	nan	nan	nan
A41	G35	2.91883	-1	0	nan	nan	nan	nan	nan	nan
A41	G37	1.87268	-1	2.04747936514436e-18	nan	nan	nan	nan	nan	nan
A41	G40	1.19325	-1	1.36766334540827e-52	nan	nan	nan	nan	nan	nan
A41	G43	0.527067	-1	2.14774318486901e-58	nan	nan	nan	nan	nan	nan
A41	G44	0.497447	-1	6.23139190689493e-79	nan	nan	nan	nan	nan	nan
A41	G45	0.487113	-1	4.94065645841247e-324	nan	nan	nan	nan	nan	nan
A41	G51	0.734224	-1	2.27255300832633e-11	nan	nan	nan	nan	nan	nan
A41	G56	0.582723	-1	8.05645155634613e-146	nan	nan	nan	nan	nan	nan
A41	G63	1.54198	-1	3.87041193218207e-27	nan	nan	nan	nan	nan	nan
A41	G80	1.84867	-1	4.17036318672421e-51	nan	nan	nan	nan	nan	nan
A41	G82	3.08313	-1	0	nan	nan	nan	nan	nan	nan
A41	G90	0.71036	-1	4.82189280461465e-10	nan	nan	nan	nan	nan	nan
A41	G91	1.26983	-1	7.70536038653464e-15	nan	nan	nan	nan	nan	nan
A41	G95	1.31731	-1	3.35373088333428e-31	nan	nan	nan	nan	nan	nan
A41	G96	0.87559	-1	7.02397384515346e-11	nan	nan	nan	nan	nan	nan
A41	H02	0.688919	-1	1.03923877814593e-44	nan	nan	nan	nan	nan	nan
A41	H04	0.67155	-1	1.37954121363069e-12	nan	nan	nan	nan	nan	nan
A41	H06	0.296482	-1	6.44821283932396e-16	nan	nan	nan	nan	nan	nan
A41	H25	0.738895	-1	3.22326796328961e-240	nan	nan	nan	nan	nan	nan
A41	H26	0.791113	-1	5.98558125087041e-39	nan	nan	nan	nan	nan	nan
A41	H33	0.555305	-1	6.12740369946644e-60	nan	nan	nan	nan	nan	nan
A41	H34	0.745607	-1	8.29796603695106e-17	nan	nan	nan	nan	nan	nan
A41	H35	0.718512	-1	1.84176119269524e-130	nan	nan	nan	nan	nan	nan
A41	H36	1.42126	-1	4.72350915928711e-89	nan	nan	nan	nan	nan	nan
A41	H43	0.788266	-1	1.16327903515836e-15	nan	nan	nan	nan	nan	nan
A41	H45	1.87994	-1	9.23608575683868e-12	nan	nan	nan	nan	nan	nan
A41	H47	1.41802	-1	7.5000064078108e-13	nan	nan	nan	nan	nan	nan
A41	H53	0.752528	-1	9.45055702351021e-24	nan	nan	nan	nan	nan	nan
A41	H66	1.40455	-1	2.35505353915186e-27	nan	nan	nan	nan	nan	nan
A41	H71	0.459561	-1	1.12743644074469e-21	nan	nan	nan	nan	nan	nan
A41	H80	0.649231	-1	6.34689683330295e-15	nan	nan	nan	nan	nan	nan
A41	H81	0.492663	-1	3.76250328176305e-180	nan	nan	nan	nan	nan	nan
A41	H82	0.470824	-1	3.55551643874495e-14	nan	nan	nan	nan	nan	nan
A41	H83	0.563895	-1	4.91521808422563e-109	nan	nan	nan	nan	nan	nan
A41	H90	0.780986	-1	2.66445304157792e-41	nan	nan	nan	nan	nan	nan
A41	H91	0.680578	-1	9.88131291682493e-324	nan	nan	nan	nan	nan	nan
A41	H93	0.607647	-1	4.29050260441941e-109	nan	nan	nan	nan	nan	nan
A41	I10	0.857026	-1	1.48219693752374e-323	nan	nan	nan	nan	nan	nan
A41	I12	2.00547	-1	1.59413972997944e-106	nan	nan	nan	nan	nan	nan
A41	I15	1.51768	-1	2.50984344840348e-95	nan	nan	nan	nan	nan	nan
A41	I20	0.473566	-1	9.88131291682493e-324	nan	nan	nan	nan	nan	nan
A41	I21	0.783332	-1	1.61985019392307e-136	nan	nan	nan	nan	nan	nan
A41	I24	0.723256	-1	5.70919155970714e-20	nan	nan	nan	nan	nan	nan
A41	I25	0.770935	-1	9.88131291682493e-324	nan	nan	nan	nan	nan	nan
A41	I34	0.859042	-1	9.4742208434333e-15	nan	nan	nan	nan	nan	nan
A41	I35	0.79431	-1	3.42342620386099e-111	nan	nan	nan	nan	nan	nan
A41	I42	0.80409	-1	2.73112369093696e-28	nan	nan	nan	nan	nan	nan
A41	I44	0.77188	-1	8.79159399336774e-59	nan	nan	nan	nan	nan	nan
A41	I45	0.676442	-1	1.86267213324868e-40	nan	nan	nan	nan	nan	nan
A41	I47	0.693212	-1	6.6838912351088e-122	nan	nan	nan	nan	nan	nan
A41	I48	0.96489	-1	9.27491378471502e-15	nan	nan	nan	nan	nan	nan
A41	I49	0.686497	-1	1.9747212067202e-149	nan	nan	nan	nan	nan	nan
A41	I63	0.755113	-1	2.48534873877398e-154	nan	nan	nan	nan	nan	nan
A41	I65	0.416871	-1	6.22940442432324e-93	nan	nan	nan	nan	nan	nan
A41	I69	1.17927	-1	1.65566438524227e-112	nan	nan	nan	nan	nan	nan
A41	I70	1.12615	-1	8.0614128200925e-34	nan	nan	nan	nan	nan	nan
A41	I73	0.718229	-1	2.59696128376298e-121	nan	nan	nan	nan	nan	nan
A41	I74	1.19516	-1	3.73927981060696e-10	nan	nan	nan	nan	nan	nan
A41	I77	1.58435	-1	1.22207254565948e-19	nan	nan	nan	nan	nan	nan
A41	I78	0.628403	-1	9.77500470781261e-18	nan	nan	nan	nan	nan	nan
A41	I83	0.826276	-1	3.48258887197016e-26	nan	nan	nan	nan	nan	nan
A41	I84	0.621548	-1	5.99838449368372e-65	nan	nan	nan	nan	nan	nan
A41	I85	1.44644	-1	7.11747966992755e-42	nan	nan	nan	nan	nan	nan
A41	I89	1.3018	-1	9.44944426164825e-17	nan	nan	nan	nan	nan	nan
A41	J01	1.38055	-1	1.32725843130535e-14	nan	nan	nan	nan	nan	nan
A41	J09	1.94078	1	2.2036477105732e-80	1.183287e-07	22644.11	583	262	354.9	208
A41	J10	2.09847	1	3.32408495963002e-105	7.085286e-11	19932.07	599	253	431.77	161
A41	J11	1.33083	-1	1.17980044930434e-12	nan	nan	nan	nan	nan	nan
A41	J18	1.51205	-1	9.88131291682493e-324	nan	nan	nan	nan	nan	nan
A41	J30	0.555537	-1	1.56756318823345e-25	nan	nan	nan	nan	nan	nan
A41	J32	0.688418	-1	1.02900674212097e-16	nan	nan	nan	nan	nan	nan
A41	J33	0.463736	-1	3.30032897946354e-33	nan	nan	nan	nan	nan	nan
A41	J34	0.549929	-1	2.47352457517939e-41	nan	nan	nan	nan	nan	nan
A41	J35	0.580642	-1	3.31878523556002e-41	nan	nan	nan	nan	nan	nan
A41	J37	0.479273	-1	2.34392807824917e-24	nan	nan	nan	nan	nan	nan
A41	J38	0.654981	-1	2.26990379528085e-33	nan	nan	nan	nan	nan	nan
A41	J43	0.661036	-1	6.94925590904452e-45	nan	nan	nan	nan	nan	nan
A41	J45	0.728818	-1	4.32213727795789e-124	nan	nan	nan	nan	nan	nan
A41	J61	0.51107	-1	8.30123778805903e-10	nan	nan	nan	nan	nan	nan
A41	J92	0.508195	-1	1.10528101351868e-24	nan	nan	nan	nan	nan	nan
A41	K02	1.71358	-1	9.89163965484804e-97	nan	nan	nan	nan	nan	nan
A41	K04	1.31257	-1	8.31636502050864e-28	nan	nan	nan	nan	nan	nan
A41	K05	1.20079	-1	8.03172361024062e-13	nan	nan	nan	nan	nan	nan
A41	K07	0.666626	-1	2.98723266506662e-15	nan	nan	nan	nan	nan	nan
A41	K12	1.31583	-1	8.72856533283279e-12	nan	nan	nan	nan	nan	nan
A41	K21	0.627536	-1	6.50886702048456e-145	nan	nan	nan	nan	nan	nan
A41	K22	0.766833	-1	1.55918708338621e-37	nan	nan	nan	nan	nan	nan
A41	K26	1.11728	-1	6.89878447593488e-10	nan	nan	nan	nan	nan	nan
A41	K27	1.47969	-1	4.52289096651673e-48	nan	nan	nan	nan	nan	nan
A41	K29	0.771371	-1	1.66960748764099e-70	nan	nan	nan	nan	nan	nan
A41	K30	0.580495	-1	5.06037280280773e-150	nan	nan	nan	nan	nan	nan
A41	K35	0.790051	-1	1.65547704482633e-17	nan	nan	nan	nan	nan	nan
A41	K40	0.529276	-1	4.94065645841247e-324	nan	nan	nan	nan	nan	nan
A41	K42	0.705819	-1	8.13590106806318e-32	nan	nan	nan	nan	nan	nan
A41	K43	1.15854	-1	5.20453809379342e-18	nan	nan	nan	nan	nan	nan
A41	K44	0.62973	-1	2.75423997648531e-117	nan	nan	nan	nan	nan	nan
A41	K50	1.67475	-1	2.36524307231684e-120	nan	nan	nan	nan	nan	nan
A41	K57	0.799684	-1	5.6165644352544e-87	nan	nan	nan	nan	nan	nan
A41	K58	0.587966	-1	2.06884201523597e-55	nan	nan	nan	nan	nan	nan
A41	K60	0.823906	-1	1.65857684973804e-10	nan	nan	nan	nan	nan	nan
A41	K62	0.81237	-1	1.71128703387814e-56	nan	nan	nan	nan	nan	nan
A41	K64	0.60482	1	5.34849580138969e-73	8.531488e-10	23796.41	642	270	642.75	146
A41	K66	1.47989	-1	4.14275189652959e-11	nan	nan	nan	nan	nan	nan
A41	K70	2.0827	-1	4.94065645841247e-324	nan	nan	nan	nan	nan	nan
A41	K73	1.78254	-1	1.73421139954032e-28	nan	nan	nan	nan	nan	nan
A41	K74	1.76908	-1	3.95166072298512e-160	nan	nan	nan	nan	nan	nan
A41	K76	1.58408	-1	2.24362368630678e-108	nan	nan	nan	nan	nan	nan
A41	K80	1.07328	-1	7.08994511115963e-10	nan	nan	nan	nan	nan	nan
A41	K85	1.60325	-1	1.64193659921904e-136	nan	nan	nan	nan	nan	nan
A41	K86	1.66461	-1	1.76814224766403e-158	nan	nan	nan	nan	nan	nan
A41	K90	1.87984	-1	1.96607035175961e-67	nan	nan	nan	nan	nan	nan
A41	K92	1.17965	-1	3.81693184264196e-51	nan	nan	nan	nan	nan	nan
A41	L02	1.44774	-1	2.04713180276889e-145	nan	nan	nan	nan	nan	nan
A41	L03	1.55164	-1	9.46270043621534e-62	nan	nan	nan	nan	nan	nan
A41	L05	0.459756	-1	3.29651321845935e-27	nan	nan	nan	nan	nan	nan
A41	L08	1.54888	-1	2.17701654804161e-126	nan	nan	nan	nan	nan	nan
A41	L21	1.5464	-1	5.58274170938614e-16	nan	nan	nan	nan	nan	nan
A41	L27	1.55006	-1	1.18873015379964e-17	nan	nan	nan	nan	nan	nan
A41	L30	1.32102	-1	6.88870302448439e-34	nan	nan	nan	nan	nan	nan
A41	L93	1.81588	-1	3.50122686565309e-16	nan	nan	nan	nan	nan	nan
A41	L95	1.68556	-1	2.41115091881757e-25	nan	nan	nan	nan	nan	nan
A41	L97	1.51188	-1	3.50016899022125e-191	nan	nan	nan	nan	nan	nan
A41	L98	1.57563	-1	4.15182808776339e-140	nan	nan	nan	nan	nan	nan
A41	M02	1.38046	-1	3.04013732659238e-16	nan	nan	nan	nan	nan	nan
A41	M05	1.28101	-1	1.84485619180908e-40	nan	nan	nan	nan	nan	nan
A41	M06	1.33847	-1	1.53090765570896e-60	nan	nan	nan	nan	nan	nan
A41	M10	1.138	-1	4.4885999547915e-18	nan	nan	nan	nan	nan	nan
A41	M14	1.83289	-1	2.17970275204073e-29	nan	nan	nan	nan	nan	nan
A41	M16	0.469678	-1	4.94065645841247e-324	nan	nan	nan	nan	nan	nan
A41	M17	0.463019	-1	9.88131291682493e-324	nan	nan	nan	nan	nan	nan
A41	M18	0.644443	-1	7.3501521771975e-24	nan	nan	nan	nan	nan	nan
A41	M20	0.540182	-1	2.97454232209635e-102	nan	nan	nan	nan	nan	nan
A41	M22	0.456125	-1	2.10575479272765e-30	nan	nan	nan	nan	nan	nan
A41	M23	0.406625	-1	4.94065645841247e-324	nan	nan	nan	nan	nan	nan
A41	M24	0.657476	-1	7.64786050277474e-22	nan	nan	nan	nan	nan	nan
A41	M25	0.837178	-1	2.21388509517538e-13	nan	nan	nan	nan	nan	nan
A41	M31	1.3637	-1	2.2432663488355e-35	nan	nan	nan	nan	nan	nan
A41	M32	2.44135	-1	2.58522683649817e-81	nan	nan	nan	nan	nan	nan
A41	M35	1.19647	-1	9.12385046797923e-25	nan	nan	nan	nan	nan	nan
A41	M43	0.628128	-1	3.97907329017554e-34	nan	nan	nan	nan	nan	nan
A41	M47	0.542801	-1	4.11540681438145e-168	nan	nan	nan	nan	nan	nan
A41	M48	0.631674	-1	3.80424949257296e-198	nan	nan	nan	nan	nan	nan
A41	M50	0.476544	-1	1.68737037221898e-90	nan	nan	nan	nan	nan	nan
A41	M51	0.490133	-1	4.94065645841247e-324	nan	nan	nan	nan	nan	nan
A41	M53	0.632897	-1	9.21973495837131e-26	nan	nan	nan	nan	nan	nan
A41	M54	0.688303	-1	4.06957739246359e-249	nan	nan	nan	nan	nan	nan
A41	M62	0.614936	-1	6.16901288261275e-125	nan	nan	nan	nan	nan	nan
A41	M66	0.511083	-1	1.82583081765685e-21	nan	nan	nan	nan	nan	nan
A41	M67	0.465224	-1	1.58984603118136e-86	nan	nan	nan	nan	nan	nan
A41	M70	0.679169	-1	2.59601322508033e-52	nan	nan	nan	nan	nan	nan
A41	M71	0.571008	-1	2.42194147818621e-29	nan	nan	nan	nan	nan	nan
A41	M75	0.525778	-1	1.31714777110503e-309	nan	nan	nan	nan	nan	nan
A41	M76	0.517955	-1	2.58333633318079e-44	nan	nan	nan	nan	nan	nan
A41	M77	0.461219	-1	4.30545573021314e-71	nan	nan	nan	nan	nan	nan
A41	M79	0.698975	-1	2.93299575563089e-181	nan	nan	nan	nan	nan	nan
A41	M80	0.871685	-1	1.59249466850612e-23	nan	nan	nan	nan	nan	nan
A41	M81	0.906784	-1	2.24462723139978e-25	nan	nan	nan	nan	nan	nan
A41	M85	0.688975	-1	2.47251484890979e-63	nan	nan	nan	nan	nan	nan
A41	M95	0.522822	-1	1.14710368252408e-14	nan	nan	nan	nan	nan	nan
A41	M96	0.475998	-1	1.30979219264448e-25	nan	nan	nan	nan	nan	nan
A41	M99	0.686469	-1	3.86726124938668e-15	nan	nan	nan	nan	nan	nan
A41	N02	1.49952	-1	1.39484595925951e-12	nan	nan	nan	nan	nan	nan
A41	N03	2.69634	-1	1.38809924823337e-174	nan	nan	nan	nan	nan	nan
A41	N04	1.77173	-1	1.76705426047032e-29	nan	nan	nan	nan	nan	nan
A41	N05	2.29821	-1	1.5156380550758e-47	nan	nan	nan	nan	nan	nan
A41	N14	2.69416	-1	4.26877226294598e-66	nan	nan	nan	nan	nan	nan
A41	N20	2.11856	-1	4.94065645841247e-324	nan	nan	nan	nan	nan	nan
A41	N21	2.03076	-1	5.89127221706255e-163	nan	nan	nan	nan	nan	nan
A41	N30	1.83342	-1	9.88131291682493e-324	nan	nan	nan	nan	nan	nan
A41	N31	2.0553	-1	9.34059556578153e-188	nan	nan	nan	nan	nan	nan
A41	N32	1.99981	-1	7.28964333538887e-144	nan	nan	nan	nan	nan	nan
A41	N35	1.42933	-1	8.27291130478148e-39	nan	nan	nan	nan	nan	nan
A41	N36	1.66153	-1	5.4015535625935e-20	nan	nan	nan	nan	nan	nan
A41	N40	1.33872	-1	3.08313781221097e-215	nan	nan	nan	nan	nan	nan
A41	N43	0.751848	-1	3.29450779364876e-15	nan	nan	nan	nan	nan	nan
A41	N45	1.5864	-1	1.22381834600855e-81	nan	nan	nan	nan	nan	nan
A41	N49	1.38047	-1	2.31409245991685e-12	nan	nan	nan	nan	nan	nan
A41	N60	0.470958	-1	6.58671980806558e-31	nan	nan	nan	nan	nan	nan
A41	N62	0.739511	-1	1.18885853092641e-15	nan	nan	nan	nan	nan	nan
A41	N63	0.633271	-1	3.60697800129305e-28	nan	nan	nan	nan	nan	nan
A41	N64	0.653495	-1	3.06712169730052e-12	nan	nan	nan	nan	nan	nan
A41	N81	0.545327	-1	6.6655708115212e-153	nan	nan	nan	nan	nan	nan
A41	N83	0.796828	-1	5.3436748219352e-12	nan	nan	nan	nan	nan	nan
A41	N84	0.509996	-1	6.91170437175702e-51	nan	nan	nan	nan	nan	nan
A41	N92	0.623601	-1	5.19170227769203e-52	nan	nan	nan	nan	nan	nan
A41	N94	0.502301	-1	1.64399490664597e-28	nan	nan	nan	nan	nan	nan
A41	N95	0.737552	-1	5.91004660071819e-27	nan	nan	nan	nan	nan	nan
A41	N97	1.39401	-1	1.60559218694699e-10	nan	nan	nan	nan	nan	nan
A41	N99	1.52131	-1	2.71947184518074e-49	nan	nan	nan	nan	nan	nan
A41	O02	0.430973	-1	1.8522915565102e-36	nan	nan	nan	nan	nan	nan
A41	O03	0.428544	-1	7.96457214886225e-31	nan	nan	nan	nan	nan	nan
A41	O04	0.567819	-1	1.57781194065799e-37	nan	nan	nan	nan	nan	nan
A41	O13	0.293369	-1	2.21062423254315e-15	nan	nan	nan	nan	nan	nan
A41	O14	0.432312	-1	9.91104989005469e-16	nan	nan	nan	nan	nan	nan
A41	O20	0.418475	-1	3.31712052281908e-32	nan	nan	nan	nan	nan	nan
A41	O21	0.326511	-1	3.22510427436752e-22	nan	nan	nan	nan	nan	nan
A41	O24	0.580154	-1	1.69113205123092e-10	nan	nan	nan	nan	nan	nan
A41	O26	0.367845	-1	3.57448919361621e-46	nan	nan	nan	nan	nan	nan
A41	O30	0.257813	-1	4.9246547448417e-22	nan	nan	nan	nan	nan	nan
A41	O32	0.247525	-1	1.14415188465538e-34	nan	nan	nan	nan	nan	nan
A41	O34	0.321626	-1	5.33595899605662e-43	nan	nan	nan	nan	nan	nan
A41	O36	0.402406	-1	3.31119281088077e-36	nan	nan	nan	nan	nan	nan
A41	O42	0.369103	-1	1.3253450176231e-38	nan	nan	nan	nan	nan	nan
A41	O46	0.422332	-1	2.59301343850771e-11	nan	nan	nan	nan	nan	nan
A41	O47	0.369488	-1	7.71709382663652e-38	nan	nan	nan	nan	nan	nan
A41	O48	0.208663	-1	1.12156436350081e-33	nan	nan	nan	nan	nan	nan
A41	O62	0.244232	-1	2.25455410723268e-182	nan	nan	nan	nan	nan	nan
A41	O63	0.207657	-1	6.36338734291365e-30	nan	nan	nan	nan	nan	nan
A41	O64	0.192632	-1	6.02245364996712e-35	nan	nan	nan	nan	nan	nan
A41	O65	0.234623	-1	1.38092831252563e-19	nan	nan	nan	nan	nan	nan
A41	O66	0.399125	-1	6.99898299868735e-10	nan	nan	nan	nan	nan	nan
A41	O68	0.260621	-1	7.81398469673431e-123	nan	nan	nan	nan	nan	nan
A41	O70	0.230765	-1	8.2439412101848e-301	nan	nan	nan	nan	nan	nan
A41	O71	0.26236	-1	2.61519181846885e-33	nan	nan	nan	nan	nan	nan
A41	O75	0.336384	-1	6.91512193676248e-29	nan	nan	nan	nan	nan	nan
A41	O80	0.22853	-1	4.94065645841247e-324	nan	nan	nan	nan	nan	nan
A41	O81	0.307516	-1	5.00907053811209e-39	nan	nan	nan	nan	nan	nan
A41	O82	0.361329	-1	5.44313245454913e-115	nan	nan	nan	nan	nan	nan
A41	O84	0.211142	-1	3.48881054592762e-24	nan	nan	nan	nan	nan	nan
A41	O99	0.431741	-1	2.07715479090835e-126	nan	nan	nan	nan	nan	nan
A41	Q05	3.18967	-1	3.49020173681188e-39	nan	nan	nan	nan	nan	nan
A41	Q18	0.398923	-1	1.76490161252018e-14	nan	nan	nan	nan	nan	nan
A41	Q42	2.82103	-1	1.43478993466341e-11	nan	nan	nan	nan	nan	nan
A41	Q61	2.24206	-1	8.42948529769113e-205	nan	nan	nan	nan	nan	nan
A41	Q85	1.7025	-1	4.07995756712439e-12	nan	nan	nan	nan	nan	nan
A41	Q87	1.8047	-1	1.55794499676591e-17	nan	nan	nan	nan	nan	nan
A41	Q90	3.39057	-1	1.122621532039e-67	nan	nan	nan	nan	nan	nan
A44	D99	1.45076	1	1.43382328323259e-10	7.979592e-25	27482.38	223	105	370.6	223
A46	A04	1.4162	1	6.67015231263368e-51	1.096688e-48	26854	1071	597	480.28	713
A46	A41	1.76822	1	4.94065645841247e-324	2.621222e-162	25515.3	6952	3052	482.62	4417
A46	A49	1.93635	1	0	3.616517e-42	24055.5	3185	1361	458.54	1398
A46	B95	3.38402	1	9.81206955490432e-165	1.652302e-08	21733.08	362	153	412.96	127
A46	B96	1.73743	1	2.00900484330382e-38	2.14022e-14	25771.74	292	143	610.47	172
A46	C15	0.463993	1	4.59433072267052e-59	6.595755e-31	24984.76	163	35	796.63	141
A46	C16	0.390969	1	2.09637622861103e-83	3.209701e-26	26082.87	154	47	678.24	124
A46	C25	0.540098	1	2.48577688103035e-57	4.563317e-21	26578.25	205	95	729.15	nan
A46	C34	0.476052	1	4.94065645841247e-324	1.03252e-70	25570.14	905	369	716.05	759
A46	C50	1.11392	-1	1.34247386535511e-12	nan	nan	nan	nan	nan	nan
A46	C51	1.94262	-1	1.5069622535278e-19	nan	nan	nan	nan	nan	nan
A46	C62	0.396777	-1	1.14641264797428e-29	nan	nan	nan	nan	nan	nan
A46	C78	0.440087	1	4.94065645841247e-324	1.67298e-87	25020.03	888	479	653.07	807
A46	C79	0.54103	1	4.32954895819257e-159	1.033815e-42	24699.93	708	394	640.65	634
A46	C80	0.627443	1	5.0316645916838e-17	7.312821e-21	24705.08	158	72	646.53	nan
A46	D09	0.460726	1	1.11626870001856e-36	5.54979e-08	26222.85	102	27	720.48	35
A46	D14	0.6294	-1	5.56276353282887e-20	nan	nan	nan	nan	nan	nan
A46	D25	0.520771	-1	1.58021692249406e-50	nan	nan	nan	nan	nan	nan
A46	D27	0.605016	-1	1.47837380954982e-19	nan	nan	nan	nan	nan	nan
A46	D30	0.392499	-1	8.82728080762067e-171	nan	nan	nan	nan	nan	nan
A46	D33	0.543119	-1	3.74941783138315e-20	nan	nan	nan	nan	nan	nan
A46	D63	0.773886	1	5.09618894914766e-29	9.234313e-25	26760.84	912	436	582.27	752
A46	D64	1.2125	1	2.02381876499129e-89	1.115142e-10	26881.1	4976	2584	537.04	3203
A46	D99	1.03802	1	5.09334962789746e-22	0	27785	29780	15421	640.71	29780
A46	E04	0.631285	-1	8.16388834247383e-47	nan	nan	nan	nan	nan	nan
A46	E05	0.829738	-1	4.98707175329942e-16	nan	nan	nan	nan	nan	nan
A46	E10	1.55455	-1	4.94065645841247e-324	nan	nan	nan	nan	nan	nan
A46	E11	1.72166	-1	4.94065645841247e-324	nan	nan	nan	nan	nan	nan
A46	E46	2.27634	1	9.64430274926718e-41	1.250657e-08	25406.98	184	89	441.35	104
A46	E66	2.62488	-1	4.94065645841247e-324	nan	nan	nan	nan	nan	nan
A46	E68	1.53246	1	6.43739850589661e-10	1.774204e-07	17081.21	96	62	975.23	nan
A46	E78	0.83592	-1	9.86269999107438e-68	nan	nan	nan	nan	nan	nan
A46	E86	1.17636	1	1.64151178897841e-68	3.256059e-122	28114.79	6001	3455	551.11	4277
A46	E87	1.36284	1	3.31050227398237e-146	1.743735e-42	25966.67	3644	1897	522.27	2171
A46	F03	1.18746	1	4.00097390964276e-30	1.382194e-52	29769.98	2443	1514	533.84	1912
A46	F05	1.32882	1	1.30301329838339e-37	3.11195e-44	28392.12	1183	557	497.72	826
A46	F10	1.28779	-1	1.54764907707718e-130	nan	nan	nan	nan	nan	nan
A46	F11	4.52618	-1	0	nan	nan	nan	nan	nan	nan
A46	F41	0.692599	1	6.97384640227983e-50	5.982182e-14	23043.91	654	368	615.9	378
A46	G40	0.845608	-1	2.92098962305047e-26	nan	nan	nan	nan	nan	nan
A46	G43	0.614732	-1	3.31945758759829e-32	nan	nan	nan	nan	nan	nan
A46	G44	0.580313	-1	2.34203152837245e-44	nan	nan	nan	nan	nan	nan
A46	G45	0.670362	-1	1.07963900107982e-92	nan	nan	nan	nan	nan	nan
A46	G47	1.28879	1	1.90548924660921e-67	4.325858e-31	21116.28	1525	435	734.31	456
A46	G82	1.83811	-1	2.93951963422509e-91	nan	nan	nan	nan	nan	nan
A46	H33	0.640361	-1	1.46066340148156e-26	nan	nan	nan	nan	nan	nan
A46	H36	1.59995	-1	4.66509450535353e-117	nan	nan	nan	nan	nan	nan
A46	H65	0.700467	-1	4.15701451197607e-13	nan	nan	nan	nan	nan	nan
A46	H71	0.509288	-1	1.08872546658099e-13	nan	nan	nan	nan	nan	nan
A46	H81	0.635507	-1	2.79494174111852e-57	nan	nan	nan	nan	nan	nan
A46	H83	0.752122	-1	1.16276644102929e-21	nan	nan	nan	nan	nan	nan
A46	H91	0.893605	-1	4.51557936236541e-29	nan	nan	nan	nan	nan	nan
A46	H93	0.678707	-1	2.51828260722056e-50	nan	nan	nan	nan	nan	nan
A46	I10	1.09739	-1	1.01682344657346e-73	nan	nan	nan	nan	nan	nan
A46	I20	0.645951	-1	9.88131291682493e-324	nan	nan	nan	nan	nan	nan
A46	I21	0.705297	-1	1.46110696792103e-149	nan	nan	nan	nan	nan	nan
A46	I25	0.922358	-1	1.573251257946e-27	nan	nan	nan	nan	nan	nan
A46	I46	1.23249	1	1.02205745158975e-19	1.780673e-239	24966.78	1042	368	667.46	948
A46	I47	0.678801	-1	8.35281711469828e-84	nan	nan	nan	nan	nan	nan
A46	I48	1.2376	-1	2.22530602644871e-261	nan	nan	nan	nan	nan	nan
A46	I49	0.760435	-1	2.2178231598089e-47	nan	nan	nan	nan	nan	nan
A46	I51	1.23726	1	1.91282919917251e-13	8.162663e-10	25482.09	577	238	692.07	299
A46	I65	0.561969	-1	4.57459026126527e-29	nan	nan	nan	nan	nan	nan
A46	I84	0.759448	-1	2.33875311051538e-22	nan	nan	nan	nan	nan	nan
A46	I87	6.79285	1	0	5.872494e-13	24277.27	1255	602	462.86	475
A46	I89	8.8436	1	0	1.32639e-11	21203.69	1355	694	424.73	384
A46	J15	1.16971	1	3.95810756832892e-45	1.741253e-98	26311.29	4061	1835	634.32	2733
A46	J22	1.26932	1	1.02731355071787e-14	5.978341e-17	26002.29	514	243	647.58	322
A46	J32	0.494066	-1	6.29182395972636e-37	nan	nan	nan	nan	nan	nan
A46	J33	0.549207	-1	4.82990020844022e-18	nan	nan	nan	nan	nan	nan
A46	J34	0.534317	-1	1.67196737904234e-47	nan	nan	nan	nan	nan	nan
A46	J35	0.44372	-1	2.07881191680541e-46	nan	nan	nan	nan	nan	nan
A46	J36	0.553659	-1	1.06673077694636e-12	nan	nan	nan	nan	nan	nan
A46	J38	0.624252	-1	7.0860491097616e-27	nan	nan	nan	nan	nan	nan
A46	J42	1.20875	-1	4.95075380334058e-17	nan	nan	nan	nan	nan	nan
A46	J44	1.23249	-1	2.88185026682191e-189	nan	nan	nan	nan	nan	nan
A46	J45	1.10993	-1	2.10873669282369e-13	nan	nan	nan	nan	nan	nan
A46	J90	0.8219	1	5.30689864919209e-14	9.767657e-23	26420.4	762	329	595.17	523
A46	J91	0.758308	1	2.53805400077866e-11	3.942725e-09	25935.41	317	154	627.11	252
A46	J96	1.2906	1	1.38114286587728e-136	5.575376e-239	25346.48	4127	1953	639.87	3018
A46	K07	0.62945	-1	5.28844117939311e-16	nan	nan	nan	nan	nan	nan
A46	K21	0.614506	-1	9.23727510708416e-113	nan	nan	nan	nan	nan	nan
A46	K29	0.840014	-1	2.77406674587569e-24	nan	nan	nan	nan	nan	nan
A46	K30	0.630074	-1	1.83069661246528e-86	nan	nan	nan	nan	nan	nan
A46	K35	0.510209	-1	2.31282106358479e-72	nan	nan	nan	nan	nan	nan
A46	K40	0.579435	-1	1.84520584282995e-174	nan	nan	nan	nan	nan	nan
A46	K42	1.29163	-1	1.30352253363832e-19	nan	nan	nan	nan	nan	nan
A46	K43	0.768762	-1	1.68143956151743e-26	nan	nan	nan	nan	nan	nan
A46	K44	0.681886	-1	2.93625646240297e-58	nan	nan	nan	nan	nan	nan
A46	K56	0.73932	1	2.33933651155804e-51	2.701679e-12	25520.87	1070	577	698.49	707
A46	K58	0.560227	-1	2.03823738268088e-51	nan	nan	nan	nan	nan	nan
A46	K59	0.825595	1	9.61664149029539e-71	2.477641e-19	25171.49	3618	1825	667.67	2038
A46	K60	0.678974	-1	3.05897541129616e-27	nan	nan	nan	nan	nan	nan
A46	K61	0.694971	-1	1.26345680148121e-21	nan	nan	nan	nan	nan	nan
A46	K64	0.698068	1	1.75801588784443e-27	6.445353e-73	22044.96	433	181	736.56	66
A46	K72	2.06927	1	7.52750817561292e-160	7.911517e-33	21199.83	710	221	532.9	577
A46	K80	0.685051	-1	2.38494985518662e-112	nan	nan	nan	nan	nan	nan
A46	K85	0.684801	-1	6.86572491958005e-35	nan	nan	nan	nan	nan	nan
A46	L03	3.41616	-1	0	nan	nan	nan	nan	nan	nan
A46	L05	0.555212	-1	7.12194608511196e-20	nan	nan	nan	nan	nan	nan
A46	L20	3.07253	-1	1.80779136229662e-123	nan	nan	nan	nan	nan	nan
A46	L23	3.76025	-1	5.0834705271825e-203	nan	nan	nan	nan	nan	nan
A46	L89	2.8289	1	4.94065645841247e-324	3.797e-80	26197.17	1810	904	562.46	1239
A46	L97	5.36134	1	0	1.230879e-61	25817.88	4372	2123	416.37	2292
A46	L98	4.53358	1	0	2.889806e-35	23953.93	2473	1171	452.04	1097
A46	M05	1.41675	-1	2.09014730129031e-51	nan	nan	nan	nan	nan	nan
A46	M06	1.59362	-1	1.24668761764662e-104	nan	nan	nan	nan	nan	nan
A46	M14	4.34267	1	2.68183289759403e-206	1.743335e-08	21423.33	279	87	532.59	81
A46	M21	1.33276	-1	4.2285018078629e-15	nan	nan	nan	nan	nan	nan
A46	M22	0.642338	-1	1.55167654210179e-15	nan	nan	nan	nan	nan	nan
A46	M23	0.746246	-1	9.81600007094759e-59	nan	nan	nan	nan	nan	nan
A46	M32	1.61633	-1	4.40430910214316e-14	nan	nan	nan	nan	nan	nan
A46	M35	1.24486	-1	5.87337609513862e-22	nan	nan	nan	nan	nan	nan
A46	M43	0.750085	-1	2.18589391027603e-11	nan	nan	nan	nan	nan	nan
A46	M47	0.722841	-1	5.56549183629375e-42	nan	nan	nan	nan	nan	nan
A46	M48	0.843855	-1	5.07062736581372e-20	nan	nan	nan	nan	nan	nan
A46	M50	0.651371	-1	5.89452192917146e-35	nan	nan	nan	nan	nan	nan
A46	M51	0.614667	-1	5.33796718049963e-157	nan	nan	nan	nan	nan	nan
A46	M53	0.658424	-1	4.43589414232543e-18	nan	nan	nan	nan	nan	nan
A46	M54	0.850716	-1	3.97103908572375e-41	nan	nan	nan	nan	nan	nan
A46	M62	0.807285	-1	9.78941329111718e-27	nan	nan	nan	nan	nan	nan
A46	M65	0.85035	-1	3.52276229714861e-10	nan	nan	nan	nan	nan	nan
A46	M67	0.716338	-1	8.65944517271567e-22	nan	nan	nan	nan	nan	nan
A46	M70	1.62689	-1	4.29083050303928e-114	nan	nan	nan	nan	nan	nan
A46	M75	0.699585	-1	4.19828156153782e-98	nan	nan	nan	nan	nan	nan
A46	M79	1.28153	-1	5.28885475259828e-99	nan	nan	nan	nan	nan	nan
A46	M86	3.89947	1	0	2.062359e-09	22583.76	804	268	440.77	316
A46	N17	1.75022	1	4.36731609094253e-186	4.685341e-59	25217.36	1642	663	523.52	1111
A46	N18	1.36223	1	4.56694168771777e-162	3.641628e-51	26526.91	2752	1069	600.72	1725
A46	N19	1.38786	1	3.58273036718604e-74	2.933876e-22	26035.2	1559	616	583.83	1137
A46	N20	0.593085	-1	9.83395566508768e-122	nan	nan	nan	nan	nan	nan
A46	N28	1.46064	1	1.26311115578373e-39	1.184358e-16	26646.36	587	220	595.35	333
A46	N35	0.631598	-1	1.85848358884448e-21	nan	nan	nan	nan	nan	nan
A46	N39	1.20083	1	2.26634522064449e-83	8.901525e-29	27026.49	5216	3089	599.83	3008
A46	N40	0.78664	-1	3.83138960100037e-49	nan	nan	nan	nan	nan	nan
A46	N43	0.764282	-1	8.74799432316281e-10	nan	nan	nan	nan	nan	nan
A46	N60	0.658215	-1	2.3129230719507e-11	nan	nan	nan	nan	nan	nan
A46	N80	0.417223	-1	4.17835592231027e-27	nan	nan	nan	nan	nan	nan
A46	N81	0.665693	-1	3.08267339628982e-54	nan	nan	nan	nan	nan	nan
A46	N83	0.677988	-1	2.62232156320328e-21	nan	nan	nan	nan	nan	nan
A46	N92	0.691402	-1	1.05089987503686e-32	nan	nan	nan	nan	nan	nan
A46	N94	0.524116	-1	2.25678340794287e-22	nan	nan	nan	nan	nan	nan
A46	N97	0.554752	-1	8.59550586303009e-16	nan	nan	nan	nan	nan	nan
A46	N99	0.618546	-1	3.11371660010397e-21	nan	nan	nan	nan	nan	nan
A46	O00	0.264957	-1	3.67220223713794e-15	nan	nan	nan	nan	nan	nan
A46	O02	0.450746	-1	2.07557454472984e-28	nan	nan	nan	nan	nan	nan
A46	O03	0.541143	-1	1.43796808792746e-17	nan	nan	nan	nan	nan	nan
A46	O04	0.548226	-1	3.6797666610897e-34	nan	nan	nan	nan	nan	nan
A46	O20	0.521108	-1	1.63140090164839e-19	nan	nan	nan	nan	nan	nan
A46	O21	0.298599	-1	2.93122582294627e-17	nan	nan	nan	nan	nan	nan
A46	O26	0.419285	-1	5.06281435727055e-29	nan	nan	nan	nan	nan	nan
A46	O30	0.360015	-1	1.37322302195511e-12	nan	nan	nan	nan	nan	nan
A46	O32	0.365228	-1	4.24972130362496e-18	nan	nan	nan	nan	nan	nan
A46	O34	0.454475	-1	5.67078479870218e-20	nan	nan	nan	nan	nan	nan
A46	O36	0.359202	-1	1.10549344834734e-31	nan	nan	nan	nan	nan	nan
A46	O42	0.355625	-1	1.1831991015154e-29	nan	nan	nan	nan	nan	nan
A46	O46	0.355001	-1	5.77948650770967e-11	nan	nan	nan	nan	nan	nan
A46	O47	0.375665	-1	7.77005552508271e-27	nan	nan	nan	nan	nan	nan
A46	O48	0.452722	-1	9.73757281357778e-12	nan	nan	nan	nan	nan	nan
A46	O62	0.384532	-1	2.89163435431726e-84	nan	nan	nan	nan	nan	nan
A46	O63	0.232557	-1	1.06848637960794e-20	nan	nan	nan	nan	nan	nan
A46	O64	0.349899	-1	5.46644771483851e-16	nan	nan	nan	nan	nan	nan
A46	O65	0.336024	-1	3.83528379568262e-12	nan	nan	nan	nan	nan	nan
A46	O66	0.263414	-1	1.3635499679974e-11	nan	nan	nan	nan	nan	nan
A46	O68	0.401096	-1	3.78604149510515e-54	nan	nan	nan	nan	nan	nan
A46	O70	0.336153	-1	3.59743902667978e-145	nan	nan	nan	nan	nan	nan
A46	O71	0.311907	-1	3.81055089994908e-21	nan	nan	nan	nan	nan	nan
A46	O75	0.242616	-1	2.00959967495705e-28	nan	nan	nan	nan	nan	nan
A46	O80	0.347403	-1	1.08772329887329e-254	nan	nan	nan	nan	nan	nan
A46	O81	0.3021	-1	5.97147242535289e-30	nan	nan	nan	nan	nan	nan
A46	O82	0.446086	-1	8.17242158218045e-63	nan	nan	nan	nan	nan	nan
A46	O84	0.343882	-1	2.55078086966383e-12	nan	nan	nan	nan	nan	nan
A46	O90	0.355672	-1	6.03742287536098e-13	nan	nan	nan	nan	nan	nan
A46	O99	0.520247	-1	1.32484015979567e-61	nan	nan	nan	nan	nan	nan
A46	Q05	4.82348	-1	4.31192001139967e-58	nan	nan	nan	nan	nan	nan
A48	D99	1.22054	1	3.27098474165157e-21	3.565486e-70	25682.15	1450	525	386.03	1450
A48	I20	0.542262	-1	2.24544484913689e-26	nan	nan	nan	nan	nan	nan
A48	O80	0.370778	-1	8.59612044868203e-16	nan	nan	nan	nan	nan	nan
A49	A02	2.24407	-1	4.71556469379711e-14	nan	nan	nan	nan	nan	nan
A49	A08	1.41854	-1	8.76982188714611e-17	nan	nan	nan	nan	nan	nan
A49	A09	1.30152	-1	2.55090538108029e-39	nan	nan	nan	nan	nan	nan
A49	A46	2.04076	-1	4.94065645841247e-324	nan	nan	nan	nan	nan	nan
A49	B02	1.69639	-1	5.4412112327637e-28	nan	nan	nan	nan	nan	nan
A49	B07	1.90723	-1	1.49593717804054e-12	nan	nan	nan	nan	nan	nan
A49	B18	2.43961	-1	6.04136298180068e-123	nan	nan	nan	nan	nan	nan
A49	B23	2.06054	-1	4.46282185878297e-27	nan	nan	nan	nan	nan	nan
A49	B34	1.47827	-1	5.20416871955804e-42	nan	nan	nan	nan	nan	nan
A49	C24	1.9997	-1	3.47459099990283e-28	nan	nan	nan	nan	nan	nan
A49	C25	1.62775	-1	1.28187903854115e-46	nan	nan	nan	nan	nan	nan
A49	C34	1.17836	-1	1.10350125009511e-19	nan	nan	nan	nan	nan	nan
A49	C49	1.46726	-1	6.36840215050995e-11	nan	nan	nan	nan	nan	nan
A49	C67	0.681814	-1	3.13731813023784e-27	nan	nan	nan	nan	nan	nan
A49	C77	1.37632	-1	1.01109863244135e-29	nan	nan	nan	nan	nan	nan
A49	C78	1.46996	-1	9.90903205531279e-102	nan	nan	nan	nan	nan	nan
A49	C81	2.14197	-1	6.76026678123706e-26	nan	nan	nan	nan	nan	nan
A49	C82	1.53002	-1	1.03617040009233e-12	nan	nan	nan	nan	nan	nan
A49	C83	1.74681	-1	7.20440348633663e-67	nan	nan	nan	nan	nan	nan
A49	C85	1.83302	-1	1.7574528754999e-41	nan	nan	nan	nan	nan	nan
A49	C90	2.39722	-1	5.84299956801449e-142	nan	nan	nan	nan	nan	nan
A49	C91	1.7082	-1	2.77055255613129e-54	nan	nan	nan	nan	nan	nan
A49	D12	0.719539	-1	9.62591312640383e-55	nan	nan	nan	nan	nan	nan
A49	D14	0.627666	-1	1.55336700631613e-11	nan	nan	nan	nan	nan	nan
A49	D17	0.701054	-1	1.98683241662928e-12	nan	nan	nan	nan	nan	nan
A49	D25	0.632309	-1	1.03603870482004e-15	nan	nan	nan	nan	nan	nan
A49	D30	0.548278	-1	3.57821912144124e-46	nan	nan	nan	nan	nan	nan
A49	D46	2.09307	-1	1.66416781770984e-70	nan	nan	nan	nan	nan	nan
A49	D47	1.40084	-1	8.04160923887175e-18	nan	nan	nan	nan	nan	nan
A49	D64	1.5495	-1	1.07459277970471e-320	nan	nan	nan	nan	nan	nan
A49	D99	1.47052	1	9.88131291682493e-324	0	27498.5	28413	13116	366.32	28413
A49	E03	1.15666	-1	6.8309276510075e-11	nan	nan	nan	nan	nan	nan
A49	E04	0.772509	-1	6.18962743004114e-11	nan	nan	nan	nan	nan	nan
A49	E10	1.67702	-1	2.94031406984484e-269	nan	nan	nan	nan	nan	nan
A49	E11	1.43536	-1	4.94065645841247e-324	nan	nan	nan	nan	nan	nan
A49	E14	1.9037	-1	3.31083062457695e-225	nan	nan	nan	nan	nan	nan
A49	E16	1.50684	-1	2.99658244490676e-38	nan	nan	nan	nan	nan	nan
A49	E78	0.80783	-1	3.10371074274975e-55	nan	nan	nan	nan	nan	nan
A49	F10	1.15054	-1	2.02507508908599e-18	nan	nan	nan	nan	nan	nan
A49	F11	2.95912	-1	1.39869608983912e-109	nan	nan	nan	nan	nan	nan
A49	F13	1.73124	-1	1.34601137368658e-11	nan	nan	nan	nan	nan	nan
A49	F20	1.75158	-1	3.12274394377676e-40	nan	nan	nan	nan	nan	nan
A49	F31	1.63547	-1	5.71406371202193e-19	nan	nan	nan	nan	nan	nan
A49	F32	1.3264	-1	1.25425034809576e-36	nan	nan	nan	nan	nan	nan
A49	F33	1.27549	-1	2.01205352278642e-19	nan	nan	nan	nan	nan	nan
A49	F41	1.24754	1	1.14418281619236e-19	1.69409e-07	23621.04	1012	531	374.69	720
A49	F79	2.1409	-1	5.63095572241805e-26	nan	nan	nan	nan	nan	nan
A49	G20	1.21042	-1	1.3812896335601e-10	nan	nan	nan	nan	nan	nan
A49	G35	1.61405	-1	1.44577718151407e-33	nan	nan	nan	nan	nan	nan
A49	G40	1.27366	-1	1.5355798096681e-40	nan	nan	nan	nan	nan	nan
A49	G44	0.652518	-1	4.34203952130722e-18	nan	nan	nan	nan	nan	nan
A49	G45	0.634223	-1	3.51914283129837e-61	nan	nan	nan	nan	nan	nan
A49	G56	0.807333	-1	8.28624309931142e-13	nan	nan	nan	nan	nan	nan
A49	G62	1.22032	-1	2.39581605531146e-10	nan	nan	nan	nan	nan	nan
A49	G63	1.81313	-1	2.50247288570118e-20	nan	nan	nan	nan	nan	nan
A49	G80	1.69433	-1	1.57416436820192e-20	nan	nan	nan	nan	nan	nan
A49	G82	2.06613	-1	6.08163192708915e-87	nan	nan	nan	nan	nan	nan
A49	G91	1.50071	-1	5.59893564229328e-18	nan	nan	nan	nan	nan	nan
A49	H25	0.890145	-1	5.69883345410765e-13	nan	nan	nan	nan	nan	nan
A49	H26	0.823026	-1	8.15239116703094e-10	nan	nan	nan	nan	nan	nan
A49	H33	0.650543	-1	4.41530613623125e-13	nan	nan	nan	nan	nan	nan
A49	H36	1.73979	-1	3.31832902427787e-88	nan	nan	nan	nan	nan	nan
A49	H60	1.44737	-1	4.14435272092652e-10	nan	nan	nan	nan	nan	nan
A49	H81	0.57191	-1	1.07291036044354e-41	nan	nan	nan	nan	nan	nan
A49	H90	0.782258	-1	9.8897659315991e-16	nan	nan	nan	nan	nan	nan
A49	H91	0.791823	-1	1.33524706400658e-58	nan	nan	nan	nan	nan	nan
A49	H93	0.730001	-1	1.10954221696714e-18	nan	nan	nan	nan	nan	nan
A49	I12	2.12337	-1	5.5871548891254e-38	nan	nan	nan	nan	nan	nan
A49	I15	1.48885	-1	5.95960583324395e-29	nan	nan	nan	nan	nan	nan
A49	I20	0.604676	-1	5.63708354597069e-210	nan	nan	nan	nan	nan	nan
A49	I21	0.799175	-1	1.90697937330309e-33	nan	nan	nan	nan	nan	nan
A49	I25	0.891361	-1	3.24671995377077e-29	nan	nan	nan	nan	nan	nan
A49	I26	1.1871	-1	7.69091560512433e-14	nan	nan	nan	nan	nan	nan
A49	I46	1.36455	1	4.92262096493199e-26	3.888697e-22	24938.65	911	306	425.84	782
A49	I47	0.775359	-1	1.02907129498642e-20	nan	nan	nan	nan	nan	nan
A49	I49	0.742852	-1	2.93689943811565e-32	nan	nan	nan	nan	nan	nan
A49	I50	1.06723	-1	9.30771316967834e-10	nan	nan	nan	nan	nan	nan
A49	I63	0.86334	-1	5.43027663281084e-16	nan	nan	nan	nan	nan	nan
A49	I64	1.13189	-1	2.06517337242273e-11	nan	nan	nan	nan	nan	nan
A49	I65	0.546657	-1	7.71415694000098e-17	nan	nan	nan	nan	nan	nan
A49	I69	1.33075	-1	9.35546370617967e-109	nan	nan	nan	nan	nan	nan
A49	I70	1.59331	-1	3.47529336916721e-172	nan	nan	nan	nan	nan	nan
A49	I80	1.17939	-1	5.42837920551712e-14	nan	nan	nan	nan	nan	nan
A49	I87	1.50896	-1	3.24781721525357e-14	nan	nan	nan	nan	nan	nan
A49	J01	1.56842	-1	5.29526070470387e-15	nan	nan	nan	nan	nan	nan
A49	J02	1.63449	-1	1.74954884686857e-10	nan	nan	nan	nan	nan	nan
A49	J03	1.45027	-1	3.6034698376725e-27	nan	nan	nan	nan	nan	nan
A49	J18	1.47478	-1	4.94065645841247e-324	nan	nan	nan	nan	nan	nan
A49	J33	0.545449	-1	3.10306063892893e-10	nan	nan	nan	nan	nan	nan
A49	J45	0.889891	-1	5.59412701223781e-10	nan	nan	nan	nan	nan	nan
A49	J98	1.34988	-1	2.03812502242201e-16	nan	nan	nan	nan	nan	nan
A49	K02	1.84093	-1	2.49152408442658e-52	nan	nan	nan	nan	nan	nan
A49	K04	1.77715	-1	4.57820313754054e-55	nan	nan	nan	nan	nan	nan
A49	K05	1.41855	-1	1.15238559750216e-17	nan	nan	nan	nan	nan	nan
A49	K12	1.60974	-1	4.54523874034799e-16	nan	nan	nan	nan	nan	nan
A49	K21	0.807794	-1	8.94287616388114e-15	nan	nan	nan	nan	nan	nan
A49	K30	0.770133	-1	6.6757064487298e-16	nan	nan	nan	nan	nan	nan
A49	K35	0.709356	-1	1.94370241795617e-15	nan	nan	nan	nan	nan	nan
A49	K40	0.591587	-1	3.08542983586534e-85	nan	nan	nan	nan	nan	nan
A49	K50	1.29427	-1	2.46390011012463e-12	nan	nan	nan	nan	nan	nan
A49	K52	1.23785	-1	4.99921355948593e-22	nan	nan	nan	nan	nan	nan
A49	K57	0.867608	-1	1.34507797071229e-13	nan	nan	nan	nan	nan	nan
A49	K59	1.17263	-1	9.09474880023995e-42	nan	nan	nan	nan	nan	nan
A49	K65	2.21382	-1	1.70884836000515e-144	nan	nan	nan	nan	nan	nan
A49	K70	1.56473	-1	1.91879938113501e-64	nan	nan	nan	nan	nan	nan
A49	K76	1.45366	-1	8.48702657571102e-27	nan	nan	nan	nan	nan	nan
A49	K81	1.28003	-1	4.05519707074463e-10	nan	nan	nan	nan	nan	nan
A49	K83	1.74245	-1	2.08262170176216e-70	nan	nan	nan	nan	nan	nan
A49	K86	1.47505	-1	1.14619707235989e-32	nan	nan	nan	nan	nan	nan
A49	K91	2.03314	-1	5.55553836361811e-99	nan	nan	nan	nan	nan	nan
A49	K92	1.17512	-1	4.44755704101758e-16	nan	nan	nan	nan	nan	nan
A49	L02	2.44454	-1	4.94065645841247e-324	nan	nan	nan	nan	nan	nan
A49	L03	3.68095	-1	0	nan	nan	nan	nan	nan	nan
A49	L04	2.26134	-1	4.98480735901911e-23	nan	nan	nan	nan	nan	nan
A49	L08	2.47205	-1	8.42190128887478e-315	nan	nan	nan	nan	nan	nan
A49	L20	2.33728	-1	1.7343132965273e-58	nan	nan	nan	nan	nan	nan
A49	L27	2.38857	-1	9.29192306458112e-28	nan	nan	nan	nan	nan	nan
A49	L30	1.78808	-1	1.94176879526881e-67	nan	nan	nan	nan	nan	nan
A49	L40	1.53738	-1	1.41614934274667e-28	nan	nan	nan	nan	nan	nan
A49	L60	1.77091	-1	2.81770795377222e-24	nan	nan	nan	nan	nan	nan
A49	L97	2.64496	-1	0	nan	nan	nan	nan	nan	nan
A49	L98	2.51057	-1	4.08807927549149e-274	nan	nan	nan	nan	nan	nan
A49	M02	2.35404	-1	1.55140992183216e-66	nan	nan	nan	nan	nan	nan
A49	M05	1.69449	-1	1.20907931938709e-76	nan	nan	nan	nan	nan	nan
A49	M06	1.76087	-1	1.74184880489888e-91	nan	nan	nan	nan	nan	nan
A49	M10	1.69376	-1	9.84292764668302e-119	nan	nan	nan	nan	nan	nan
A49	M13	1.75638	-1	2.64498559598595e-63	nan	nan	nan	nan	nan	nan
A49	M16	0.643283	-1	7.27362475698999e-87	nan	nan	nan	nan	nan	nan
A49	M17	0.676815	-1	1.10259714936396e-90	nan	nan	nan	nan	nan	nan
A49	M19	0.810049	-1	2.44580912493643e-17	nan	nan	nan	nan	nan	nan
A49	M23	0.678412	-1	2.61669028063616e-49	nan	nan	nan	nan	nan	nan
A49	M24	0.64902	-1	3.53309173858915e-13	nan	nan	nan	nan	nan	nan
A49	M31	1.85906	-1	3.93519404682696e-56	nan	nan	nan	nan	nan	nan
A49	M32	2.43134	-1	2.27657946760447e-34	nan	nan	nan	nan	nan	nan
A49	M35	1.45185	-1	4.02510851716751e-41	nan	nan	nan	nan	nan	nan
A49	M47	0.697578	-1	3.03898763589211e-26	nan	nan	nan	nan	nan	nan
A49	M48	0.821342	-1	1.19378409187444e-16	nan	nan	nan	nan	nan	nan
A49	M51	0.657932	-1	3.94823173376491e-59	nan	nan	nan	nan	nan	nan
A49	M54	0.874953	-1	1.20521194035434e-16	nan	nan	nan	nan	nan	nan
A49	M75	0.682379	-1	8.04345725816201e-57	nan	nan	nan	nan	nan	nan
A49	N00	2.26562	-1	6.62225633853187e-19	nan	nan	nan	nan	nan	nan
A49	N03	2.73016	-1	2.06696778573108e-64	nan	nan	nan	nan	nan	nan
A49	N05	2.53088	-1	3.26973591079782e-24	nan	nan	nan	nan	nan	nan
A49	N10	1.92387	-1	5.42398265586625e-103	nan	nan	nan	nan	nan	nan
A49	N13	1.2225	-1	2.172000028743e-17	nan	nan	nan	nan	nan	nan
A49	N18	1.99318	-1	4.94065645841247e-324	nan	nan	nan	nan	nan	nan
A49	N19	2.1542	-1	4.07352296184355e-301	nan	nan	nan	nan	nan	nan
A49	N20	0.79135	-1	5.06102031036575e-18	nan	nan	nan	nan	nan	nan
A49	N25	2.13445	-1	1.23179535715178e-22	nan	nan	nan	nan	nan	nan
A49	N30	1.32734	-1	1.15278539075108e-161	nan	nan	nan	nan	nan	nan
A49	N39	1.47087	-1	3.30749632892684e-283	nan	nan	nan	nan	nan	nan
A49	N43	0.664059	-1	1.34660368946454e-10	nan	nan	nan	nan	nan	nan
A49	N61	1.96619	-1	9.32335976985513e-18	nan	nan	nan	nan	nan	nan
A49	N81	0.644121	-1	1.75786572865686e-32	nan	nan	nan	nan	nan	nan
A49	N84	0.63972	-1	5.24287899095762e-12	nan	nan	nan	nan	nan	nan
A49	O02	0.515466	-1	1.16397828144921e-19	nan	nan	nan	nan	nan	nan
A49	O03	0.579455	-1	6.02711334975545e-13	nan	nan	nan	nan	nan	nan
A49	O04	0.681816	-1	3.94913815887863e-16	nan	nan	nan	nan	nan	nan
A49	O20	0.502279	-1	5.7153950789138e-20	nan	nan	nan	nan	nan	nan
A49	O26	0.563427	-1	8.24318417809195e-16	nan	nan	nan	nan	nan	nan
A49	O30	0.378044	-1	8.55669612881088e-11	nan	nan	nan	nan	nan	nan
A49	O36	0.640285	-1	7.66256628831885e-10	nan	nan	nan	nan	nan	nan
A49	O42	0.539171	-1	5.5667271863826e-15	nan	nan	nan	nan	nan	nan
A49	O62	0.537722	-1	1.09624213837021e-42	nan	nan	nan	nan	nan	nan
A49	O63	0.455091	-1	6.97557146614813e-10	nan	nan	nan	nan	nan	nan
A49	O68	0.540084	-1	6.32580630590986e-31	nan	nan	nan	nan	nan	nan
A49	O70	0.421981	-1	6.91295357665878e-114	nan	nan	nan	nan	nan	nan
A49	O71	0.450364	-1	3.30008036523166e-12	nan	nan	nan	nan	nan	nan
A49	O75	0.49867	-1	5.5667725252602e-12	nan	nan	nan	nan	nan	nan
A49	O80	0.45926	-1	7.69741849258267e-160	nan	nan	nan	nan	nan	nan
A49	O81	0.536525	-1	2.17764576794991e-12	nan	nan	nan	nan	nan	nan
A49	O82	0.543634	-1	1.04762020794626e-38	nan	nan	nan	nan	nan	nan
A49	O99	0.622866	-1	1.8903266292755e-39	nan	nan	nan	nan	nan	nan
A49	Q61	2.22183	-1	9.11184165972024e-78	nan	nan	nan	nan	nan	nan
A49	Q90	2.64647	-1	5.82580378170582e-21	nan	nan	nan	nan	nan	nan
A51	D99	0.439916	1	2.1327056059263e-11	2.236765e-13	19471.88	34	nan	566.21	34
A51	M23	0.372311	-1	1.13264305287544e-14	nan	nan	nan	nan	nan	nan
A51	M54	0.310902	-1	2.61365404937689e-17	nan	nan	nan	nan	nan	nan
A54	D99	0.377937	1	4.5530934075591e-15	5.904999e-22	17998.03	40	nan	717.88	40
A54	G40	0.339406	-1	1.67016455312065e-20	nan	nan	nan	nan	nan	nan
A54	G44	0.365772	-1	5.96714448413599e-10	nan	nan	nan	nan	nan	nan
A54	J45	0.546534	-1	3.89572043306032e-12	nan	nan	nan	nan	nan	nan
A54	K07	0.370616	-1	3.63180606516265e-13	nan	nan	nan	nan	nan	nan
A54	K40	0.279896	-1	1.85313319136956e-11	nan	nan	nan	nan	nan	nan
A54	K59	0.518571	-1	4.84335180359361e-11	nan	nan	nan	nan	nan	nan
A54	M22	0.365739	-1	2.80938570631045e-11	nan	nan	nan	nan	nan	nan
A54	M23	0.313971	-1	2.74768053154758e-43	nan	nan	nan	nan	nan	nan
A54	M54	0.565127	-1	2.26746159158644e-14	nan	nan	nan	nan	nan	nan
A54	M62	0.455858	-1	2.98466247625423e-11	nan	nan	nan	nan	nan	nan
A54	M65	0.315	-1	1.61581263757626e-12	nan	nan	nan	nan	nan	nan
A54	M67	0.353827	-1	9.10901597407661e-13	nan	nan	nan	nan	nan	nan
A54	M79	0.472849	-1	6.22999842271693e-19	nan	nan	nan	nan	nan	nan
A54	N20	0.354375	-1	9.07636941297134e-14	nan	nan	nan	nan	nan	nan
A54	O04	1.78872	-1	3.18464530401196e-18	nan	nan	nan	nan	nan	nan
A54	O62	0.449049	-1	2.47792653623008e-12	nan	nan	nan	nan	nan	nan
A54	O80	0.574272	-1	2.90130184757017e-19	nan	nan	nan	nan	nan	nan
A54	O99	0.461763	-1	1.78665114907503e-22	nan	nan	nan	nan	nan	nan
A56	D99	0.446686	1	3.60200535838001e-14	1.841899e-35	17573.94	50	nan	800.56	50
A56	E66	0.576626	1	8.79255115145266e-25	4.936617e-26	8769.49	205	nan	833.69	nan
A56	G40	0.35707	-1	4.16563198108655e-27	nan	nan	nan	nan	nan	nan
A56	I10	0.311139	1	5.64143955751049e-24	1.389655e-10	14995.36	36	nan	797.97	nan
A56	J45	0.574383	-1	3.94264086025972e-16	nan	nan	nan	nan	nan	nan
A56	K00	0.309083	-1	3.78276256357168e-10	nan	nan	nan	nan	nan	nan
A56	M22	0.541857	-1	8.73951129402748e-13	nan	nan	nan	nan	nan	nan
A56	M41	0.200778	-1	1.09031779551872e-14	nan	nan	nan	nan	nan	nan
A56	M51	0.499772	1	2.68600136292275e-14	6.52814e-14	10343.58	76	50	923.42	0
A56	M75	0.471892	1	1.239290702527e-17	2.533312e-11	10693.88	83	45	800.35	nan
A56	N87	1.76264	1	5.71204135287875e-14	8.930484e-28	8759.7	168	168	740.82	nan
A56	O34	0.34225	1	2.35320505416752e-16	6.444084e-21	9228.89	36	36	1057.81	0
A56	O36	0.578691	1	4.02092848301462e-10	1.508034e-13	7955.85	89	89	1021.35	nan
A56	O62	0.657689	1	1.32399171313066e-20	5.245868e-33	8351.24	322	322	928.55	nan
A56	O68	0.644997	1	3.11507020435062e-14	1.967964e-41	8503.11	210	210	927.19	nan
A56	O70	0.626841	1	8.62598956501073e-34	1.257372e-74	8365.71	420	420	1023.56	nan
A56	O72	0.567461	1	3.89241523029375e-50	7.834488e-185	8545.9	420	420	990.62	nan
A56	O80	0.63672	1	7.73101803843385e-62	6.097518e-51	8213.74	681	681	970.66	nan
A56	O82	0.540712	1	3.74216830571407e-26	2.87187e-48	8630.83	189	189	962.99	nan
A56	O83	0.466926	1	1.14347323482942e-14	2.765723e-39	8401.44	68	68	1014.31	nan
A56	O99	0.611359	1	5.15219048180668e-30	1.43214e-80	8210.78	362	362	913.83	nan
A60	M22	0.504919	-1	1.11610916326759e-10	nan	nan	nan	nan	nan	nan
A60	O91	2.05535	1	1.20986180539434e-12	4.827353e-14	10206.79	53	53	732.02	0
A63	B27	0.320149	-1	2.49687050951354e-33	nan	nan	nan	nan	nan	nan
A63	C18	0.421558	1	7.68092724798892e-21	2.100779e-12	20199.94	33	nan	836.18	nan
A63	C21	14.3384	1	1.849581105762e-261	2.890975e-26	18898	85	45	320.04	24
A63	C43	0.641289	1	1.60870333616632e-10	5.544219e-14	13360.56	68	48	892.75	nan
A63	C44	1.51948	1	1.18426728915882e-13	6.348313e-28	17592.82	111	49	717.15	nan
A63	C50	0.407808	1	6.37906780407318e-80	1.997058e-31	17674.56	73	73	965.74	nan
A63	C51	13.7814	1	1.12223565551261e-154	4.697659e-08	17298.31	59	59	332.15	nan
A63	C77	0.396181	1	9.85487377002382e-34	3.853301e-19	17535.7	46	20	780.74	22
A63	C78	0.399885	1	3.60569935725033e-52	6.824447e-33	19002.69	68	27	840.63	nan
A63	C79	0.283509	1	3.89303916056901e-55	2.203753e-30	17938.36	45	25	786.36	nan
A63	D07	12.8298	1	0	2.069919e-12	15079.97	191	162	450.04	nan
A63	D17	0.557019	1	1.5821450869785e-39	9.845978e-28	13214.68	183	106	868.63	nan
A63	D24	0.594622	1	1.44552554479205e-36	2.410085e-18	10528.95	232	nan	856.07	nan
A63	D25	0.724199	1	3.39702563540568e-16	2.104949e-37	14718.67	246	246	754.48	nan
A63	D35	0.342126	1	4.04393445913093e-24	1.227148e-13	14298.73	33	nan	967	nan
A63	D50	0.419633	1	6.53254965593142e-46	3.400292e-20	14860.17	87	63	737.18	nan
A63	D64	0.629312	1	1.44683357770811e-29	3.527164e-33	16392.45	183	119	821.33	55
A63	D68	0.674466	1	6.97829210834333e-16	1.654686e-19	10790.18	114	nan	993.94	nan
A63	D99	0.587265	1	4.41037850393976e-137	0	18872.88	671	285	851.51	671
A63	E03	0.658549	1	2.94666322464332e-30	5.836537e-96	13281.57	218	194	950.65	nan
A63	E04	0.438724	1	7.23653777369439e-77	1.041967e-29	13005.09	164	143	930.55	nan
A63	E05	0.640506	1	5.90778855226143e-30	1.123396e-31	12331.61	186	163	929.25	nan
A63	E06	0.411182	1	4.83283546285381e-24	2.278847e-18	11726.53	55	nan	954.25	0
A63	E10	1.22161	-1	7.42447863543678e-23	nan	nan	nan	nan	nan	nan
A63	E11	0.810153	1	1.67273073569422e-17	3.842716e-41	16103.26	325	173	789.02	33
A63	E30	0.167667	-1	4.47801334550197e-15	nan	nan	nan	nan	nan	nan
A63	E55	0.389145	1	1.7792565691023e-25	2.975122e-18	12913.39	44	nan	945.02	nan
A63	E64	0.503096	1	1.16688819705336e-11	1.661847e-11	13894.41	29	nan	875.21	nan
A63	E65	0.577906	1	7.91358930651489e-14	9.545397e-11	10995.1	105	nan	954.13	nan
A63	E66	0.916563	1	7.23779016209946e-11	5.77128e-285	10990.75	1712	1612	737.66	20
A63	E78	0.787019	1	5.8478543221239e-16	1.585336e-88	17196.76	329	163	866.85	27
A63	E86	0.690286	1	5.30527383913717e-17	1.56152e-37	15350.15	170	97	893.94	55
A63	E87	0.716058	1	3.65906792826307e-11	1.820136e-54	15634.28	114	70	995.12	32
A63	E89	0.450272	1	5.19237045553941e-19	3.471191e-19	12221.14	42	nan	914.1	nan
A63	F10	0.881622	-1	5.313939010193e-10	nan	nan	nan	nan	nan	nan
A63	F17	1.89634	1	2.80842962193236e-153	2.410662e-109	11624.91	698	495	656.49	29
A63	F43	0.641401	1	7.01813503590347e-22	1.105981e-23	11983.74	191	136	866.03	nan
A63	G35	0.487221	1	6.17518944046948e-38	9.355018e-11	10717.43	56	nan	772.12	nan
A63	G40	0.498327	-1	4.70804929011909e-149	nan	nan	nan	nan	nan	nan
A63	G43	0.615272	1	5.89779198512299e-47	8.871574e-26	10494.78	302	247	900.87	nan
A63	G44	0.495807	1	1.18111537242684e-74	9.545335e-29	11161.02	256	183	885.08	nan
A63	G45	0.674966	1	5.45002727557265e-11	2.565375e-33	16933.22	105	55	925.89	nan
A63	G47	0.613478	1	6.66415987023852e-45	9.146003e-86	14204.59	304	105	946.41	31
A63	G56	0.560784	1	3.31017910666104e-99	3.867645e-97	12697.29	458	318	945.37	nan
A63	G57	0.387887	1	4.96702513048828e-29	6.153927e-09	12690.1	60	34	962.9	nan
A63	G93	0.442812	1	1.10202172416751e-20	3.82506e-10	13194.3	37	nan	867.68	nan
A63	G95	0.49292	1	7.43382014292733e-12	1.75289e-13	15771.3	23	nan	1018.52	nan
A63	G96	0.708975	1	3.58289060967335e-11	4.007842e-49	12755.5	139	85	903.99	nan
A63	G98	0.524543	1	3.78703532431731e-14	3.919459e-35	11958.19	57	nan	957.32	nan
A63	H26	0.542021	1	1.78579712946686e-21	1.365791e-19	17309.85	74	40	867.12	nan
A63	H52	0.552327	1	5.85324889982422e-37	1.381066e-12	11047.81	269	144	885.32	nan
A63	H53	0.49348	1	2.87139274249953e-35	2.52118e-14	12645.23	98	57	842	nan
A63	H57	0.652539	1	2.61244502334207e-13	3.761331e-22	12509.76	132	74	917.36	nan
A63	H65	0.549205	-1	1.9793572927422e-27	nan	nan	nan	nan	nan	nan
A63	H66	0.613119	-1	1.10402969109807e-16	nan	nan	nan	nan	nan	nan
A63	H81	0.583965	1	6.87624061522979e-22	1.129786e-15	13067.14	117	86	932.79	nan
A63	H90	0.470385	1	4.09908428201399e-67	5.937283e-09	14866.43	132	62	755.61	nan
A63	H91	0.58252	1	8.4743012296804e-56	1.40724e-23	16868.71	228	118	865.63	nan
A63	H93	0.565141	1	2.50097591592241e-35	7.195611e-13	14305.83	157	80	867.24	nan
A63	I10	0.871242	1	3.0762048368704e-14	3.982575e-130	17197.85	741	449	750.12	55
A63	I20	0.627407	1	3.00540759273729e-47	8.006189e-40	17978	288	114	846.01	25
A63	I21	0.645257	1	3.76472748138854e-18	7.656742e-29	18213.22	131	39	845.98	nan
A63	I25	0.646308	1	1.36424394235166e-37	6.276899e-36	18962.3	193	74	851.15	22
A63	I35	0.534152	1	6.83614079383118e-20	1.595636e-24	17415.57	72	38	904.64	nan
A63	I42	0.504458	1	6.1484595253904e-20	6.842716e-11	16162.56	34	nan	870.5	nan
A63	I47	0.535259	1	1.42080751399717e-46	1.08595e-11	12722.2	171	114	914.69	nan
A63	I48	0.578825	1	1.92062633975891e-48	1.589418e-38	19116.7	157	64	864.45	27
A63	I49	0.552247	1	3.21726484089486e-28	6.527412e-21	14404.07	136	85	979.55	nan
A63	I50	0.523635	1	1.46959578925685e-43	3.281862e-31	19629.58	119	49	839.24	36
A63	I63	0.550175	1	8.65894453206886e-26	2.432779e-32	17741.62	105	49	938.42	24
A63	I64	0.67575	1	9.09134563621991e-13	1.406823e-16	17749.3	114	58	906.49	27
A63	I69	0.631203	1	2.60459113573292e-20	1.618343e-32	18670.46	109	58	822.58	23
A63	I80	0.781315	1	8.16224132610636e-12	1.171652e-28	12359.47	228	146	900.31	26
A63	I83	0.498577	1	9.01565167480117e-97	1.527672e-32	13945.18	261	182	975.45	nan
A63	I95	0.428818	1	1.12241828308629e-15	3.323155e-08	17962.37	27	nan	807	nan
A63	J15	0.6968	1	3.42153839094448e-19	6.966242e-51	16267.49	167	93	847.93	49
A63	J18	0.741298	1	6.93739462474452e-42	2.378263e-63	14273.41	568	308	863.46	114
A63	J32	0.665774	1	4.23651746675538e-14	1.497431e-13	12360.79	125	59	939.05	nan
A63	J35	0.534932	-1	7.38658375102931e-106	nan	nan	nan	nan	nan	nan
A63	J36	0.556722	-1	2.51117402896707e-26	nan	nan	nan	nan	nan	nan
A63	J96	0.692905	1	1.53788596637228e-19	2.283451e-61	15849.43	152	75	857.05	67
A63	K00	0.396356	-1	3.62425014923901e-40	nan	nan	nan	nan	nan	nan
A63	K01	0.503592	-1	2.83168590194899e-29	nan	nan	nan	nan	nan	nan
A63	K21	0.626746	1	3.30232381308734e-52	1.796472e-35	12718.83	353	194	880.35	23
A63	K22	0.452981	1	1.35508518981827e-30	1.160559e-11	14048.69	83	44	764.35	nan
A63	K25	0.607877	1	4.55517311470755e-18	2.966557e-11	16091.28	94	56	771.23	nan
A63	K30	0.527042	1	6.93272488268931e-95	2.12618e-14	11973.13	382	248	860.92	nan
A63	K35	0.63243	-1	1.05895112431603e-46	nan	nan	nan	nan	nan	nan
A63	K42	0.520462	1	1.04503788274659e-32	4.715032e-28	12988.86	147	74	924.29	nan
A63	K43	0.575947	1	2.56259898499278e-27	9.277173e-31	14948.67	124	81	834.42	nan
A63	K44	0.581293	1	3.10413573457666e-41	9.15721e-24	12626.78	206	141	849.01	nan
A63	K56	0.498234	1	2.72417835972605e-39	8.801787e-22	14287.69	110	69	789.98	27
A63	K57	0.70992	1	9.69302380601277e-13	1.674433e-62	18928.92	159	81	747.94	nan
A63	K58	0.639645	1	4.83465346127582e-44	3.330155e-32	10828.09	388	304	931.3	nan
A63	K59	0.656949	1	2.71221840416102e-76	2.647163e-92	12334.74	710	494	876.89	74
A63	K60	1.34744	1	1.48094252532756e-24	3.743537e-20	11724.33	467	218	614.12	nan
A63	K62	1.22787	1	1.2643826797153e-12	1.00607e-39	13933.52	510	239	646.92	26
A63	K64	1.63381	1	3.80114846195434e-40	1.873295e-138	14198.66	351	194	704.04	nan
A63	K76	0.648667	1	2.30567102935799e-12	4.39161e-21	13760.91	76	48	979.78	nan
A63	K80	0.476159	1	1.58545703210126e-199	2.661902e-60	11432.39	525	439	898.43	21
A63	K85	0.466166	1	1.80374949486844e-35	1.38551e-07	12554.49	80	53	938.4	nan
A63	K91	0.57064	1	4.74000806085959e-13	2.248389e-08	13155.98	40	nan	932.52	nan
A63	K92	0.627421	1	6.46943693091959e-24	3.616163e-10	13765.75	159	80	813.04	43
A63	L29	2.65026	1	3.04850453651698e-51	2.083079e-11	12999.52	137	91	637.78	nan
A63	L50	0.749066	1	6.69874395828795e-11	1.080702e-08	10629.01	232	160	887.28	nan
A63	L57	2.73292	1	5.37089789795682e-24	1.436046e-09	17295.75	53	27	770.43	nan
A63	L82	3.26285	1	4.6053291918345e-44	1.44024e-15	15209.79	94	37	526.37	nan
A63	L89	0.484123	1	2.57002458618492e-13	2.013258e-12	nan	nan	nan	nan	nan
A63	L97	0.613959	1	1.26991711651607e-10	5.245923e-12	17140.22	37	nan	827.65	nan
A63	M16	0.644067	1	8.33268912349311e-25	5.064258e-40	16718.68	147	84	851.15	nan
A63	M17	0.440742	1	6.5759694510874e-135	1.292032e-61	16316.59	260	145	900.84	nan
A63	M18	0.492714	1	2.06318333466542e-11	7.402635e-14	17543.19	31	nan	838.16	0
A63	M19	0.474377	1	1.02497405161453e-73	3.766815e-61	15129.83	198	100	936.49	nan
A63	M20	0.531527	1	7.79902428430939e-61	2.576497e-17	12546.52	218	168	875.82	nan
A63	M22	0.416648	-1	2.37152308513335e-216	nan	nan	nan	nan	nan	nan
A63	M25	0.468028	1	3.3693947919006e-117	7.304354e-29	12166.81	342	238	942.92	nan
A63	M41	0.280272	-1	1.16849507382325e-86	nan	nan	nan	nan	nan	nan
A63	M47	0.383347	1	4.37024438531208e-74	1.549415e-32	15917.58	144	67	963.42	nan
A63	M48	0.507396	1	4.20959445502285e-29	3.938257e-31	17893.2	96	49	848.05	nan
A63	M50	0.503251	1	2.29019617361519e-48	1.266997e-34	14146.26	200	111	917.38	nan
A63	M51	0.48102	1	3.93929034121726e-223	2.842356e-69	12743.65	608	313	892.9	nan
A63	M53	0.404703	1	6.4622445909172e-58	1.103569e-19	12543.14	136	86	879.4	nan
A63	M54	0.647788	1	9.37439258026717e-161	2.890685e-44	11658.84	1349	789	860.56	48
A63	M65	0.523582	1	1.49028998061893e-116	2.514078e-09	11216.69	466	299	912.25	nan
A63	M67	0.486496	1	2.68305491559563e-143	5.025172e-19	10336.55	479	317	917.25	nan
A63	M70	0.56021	1	2.27455217774905e-50	1.195677e-15	11953.51	279	149	848.81	nan
A63	M72	0.467804	1	4.84103089545393e-32	2.630802e-14	13992.17	105	44	1047.09	nan
A63	M75	0.496647	1	3.67963577472966e-213	6.658093e-106	12802.67	773	400	920.33	nan
A63	M77	0.595747	1	6.86731490840989e-40	3.368828e-36	12643.65	292	160	911.32	nan
A63	M79	0.628406	1	6.35985117669448e-147	2.937786e-25	11486.87	1098	666	876.01	35
A63	M85	0.706955	1	2.11266340177324e-11	2.745722e-43	15969.69	124	94	928.24	nan
A63	M92	0.32398	-1	1.76622986107867e-16	nan	nan	nan	nan	nan	nan
A63	M96	0.375228	1	4.53779108276451e-15	9.310761e-10	15291.22	23	nan	832.26	0
A63	M99	0.524588	1	3.8119169266229e-16	1.312361e-10	13004.34	59	33	867.19	nan
A63	N13	0.541455	1	9.72029697207728e-32	9.834787e-09	12820.21	116	77	793.09	nan
A63	N20	0.540438	1	1.52086261241493e-85	1.256424e-24	11554.35	328	187	960.14	nan
A63	N30	0.846854	1	7.15122120407959e-16	1.211308e-26	11405.6	873	745	804.12	65
A63	N46	0.657801	1	1.36993370013341e-27	9.134596e-42	10943.77	318	0	919.14	nan
A63	N47	1.43174	-1	1.11056104909233e-18	nan	nan	nan	nan	nan	nan
A63	N60	0.635748	1	2.60545513288441e-22	1.113365e-20	11739.55	154	154	992.19	nan
A63	N63	0.799017	1	6.10886487380505e-11	2.43229e-74	10974.46	249	nan	978.48	nan
A63	N64	0.720827	1	2.62320650156336e-11	2.793203e-35	9624.3	314	nan	939.37	nan
A63	N76	2.18477	1	4.90691542818741e-141	1.144285e-11	10294.5	553	553	505.46	nan
A63	N80	0.71842	1	3.54295365333671e-20	1.201335e-31	10367.78	254	254	818.97	nan
A63	N81	0.628433	1	3.11447085831289e-23	2.143832e-40	15492.66	176	176	756.53	nan
A63	N84	1.33667	1	4.34305198646152e-12	9.527324e-42	14447.76	272	272	603.16	nan
A63	N87	3.57043	1	0	3.985884e-30	10161.18	2147	2147	446.97	37
A63	N90	7.07274	1	0	3.184047e-16	13135.62	651	651	370.11	nan
A63	N96	0.355237	1	7.37633899945378e-32	6.01166e-20	10126.64	47	47	942.21	nan
A63	N97	0.845804	1	5.82328925663131e-15	5.161706e-203	9925.36	845	845	981.97	nan
A63	O00	0.657291	1	5.9746588528545e-21	4.465811e-17	9308.8	218	218	902.96	nan
A63	O02	0.691742	1	2.64750996495324e-62	8.35151e-146	9412.48	834	834	928.25	nan
A63	O03	0.646175	1	3.20474391100729e-88	2.35368e-65	9244.17	846	846	868.06	nan
A63	O08	0.78949	1	1.49752402034668e-12	4.638806e-54	8710.29	372	372	826.57	nan
A63	O10	0.568622	1	2.04194637120318e-13	2.141244e-23	10159.44	48	48	853.62	0
A63	O12	0.644832	1	1.06947366541245e-10	2.838803e-22	9372.06	94	94	762.59	nan
A63	O13	0.706673	1	1.98882366049046e-12	9.877731e-65	9625.59	172	172	889.7	nan
A63	O14	0.635663	1	8.31460852589192e-40	7.56287e-74	9318.8	344	344	860.12	nan
A63	O20	0.686565	1	1.69377011352164e-76	6.856113e-83	8970.41	889	889	900.01	nan
A63	O21	0.465968	1	1.59902914681686e-79	2.218622e-39	8716.15	218	218	969.31	nan
A63	O23	0.645211	1	5.10255019262702e-53	8.724839e-117	8886.62	494	494	833.28	nan
A63	O24	0.746328	1	5.25924064746234e-18	1.601832e-89	9378.64	282	282	969.75	nan
A63	O26	0.640787	1	6.34121929141476e-109	1.325568e-173	8938.8	945	945	914.02	nan
A63	O28	0.710897	1	3.001553550726e-11	9.097291e-51	9090.29	162	162	892.64	nan
A63	O30	0.599611	1	8.15086499269944e-35	4.719704e-67	9776.76	221	221	955.61	nan
A63	O32	0.602359	1	9.16959459740681e-56	1.207053e-128	9464.81	393	393	950.71	nan
A63	O34	0.680871	1	2.17965193191035e-41	2.204601e-224	9851.79	443	443	999.88	nan
A63	O35	0.483117	1	2.12424718509544e-27	2.251618e-56	9387.99	102	102	1028.01	nan
A63	O36	0.695397	1	4.50806758939096e-54	1.108366e-206	9275.68	723	723	908.78	nan
A63	O41	0.721036	1	2.63991627039269e-10	1.748447e-33	9289.94	155	155	845.26	nan
A63	O42	0.800107	1	3.76489689951454e-22	2.566058e-221	9313.62	838	838	905.36	nan
A63	O44	0.545723	1	1.93178802426074e-13	1.880573e-27	9726.72	58	58	1040.03	0
A63	O45	0.544249	1	5.10162564376248e-15	3.230038e-11	9331.88	64	64	780.98	0
A63	O46	0.762427	1	1.59050164559944e-11	5.857341e-44	9114.57	277	277	828.6	nan
A63	O47	0.732398	1	3.28094249956729e-42	2.855129e-164	8891.58	744	744	882.82	nan
A63	O48	0.588147	1	3.19685403597886e-73	4.127002e-74	9335.01	451	451	851.96	nan
A63	O62	0.73636	1	1.57252482101657e-152	0	9162.97	2878	2878	851.06	22
A63	O64	0.701058	1	1.36131011584645e-29	1.524834e-98	9161.13	437	437	887	nan
A63	O65	0.555962	1	1.3189209333754e-60	2.608362e-13	9154.17	334	334	782.54	nan
A63	O66	0.678748	1	2.09369594253554e-17	1.138295e-64	9196.68	204	204	895.6	nan
A63	O68	0.806066	1	4.8215068857086e-47	0	9383.26	1932	1932	891.95	26
A63	O70	0.644081	1	4.94065645841247e-324	0	9185.53	3111	3111	911.37	22
A63	O71	0.613688	1	4.28178378841236e-69	1.028682e-60	8988.63	541	541	857.24	nan
A63	O72	0.773039	1	7.62729024868079e-98	0	9467.98	2625	2625	986.75	nan
A63	O75	0.690682	1	3.15256054308278e-33	1.651963e-145	9447.97	460	460	889.72	nan
A63	O80	0.608319	1	9.88131291682493e-324	0	9018.44	5158	5158	838.01	44
A63	O82	0.707814	1	4.05636468025514e-129	0	9492.81	1670	1670	884.87	nan
A63	O83	0.749302	1	1.99934285757805e-20	0	9492.32	452	452	1033.03	nan
A63	O84	0.552216	1	5.87025079814353e-40	9.236836e-65	10088.38	194	194	955.12	nan
A63	O90	0.663831	1	1.14644895953176e-24	1.163832e-99	9440.92	282	282	902.85	nan
A63	O91	0.641298	1	4.35324736443347e-17	6.987064e-78	9602.66	139	139	981.18	nan
A63	O92	0.692173	1	7.50625282905754e-19	1.313162e-92	9033.64	228	228	932.44	nan
A63	O98	1.84921	1	6.67830653108129e-15	1.49142e-16	9321.85	79	79	562.53	nan
A63	O99	0.762761	1	1.66616040065969e-114	0	9212.55	2446	2446	867.02	20
A63	Q17	0.450229	-1	9.00164066178354e-20	nan	nan	nan	nan	nan	nan
A63	Q65	0.440463	1	5.98778415664836e-26	1.448748e-07	8931.69	49	nan	985.96	nan
A63	Q78	0.173919	-1	7.56853396893765e-25	nan	nan	nan	nan	nan	nan
A68	B34	1.7123	-1	2.53035308354105e-14	nan	nan	nan	nan	nan	nan
A69	A41	0.373468	1	5.79883153422435e-57	2.815342e-27	19621.88	118	52	658.75	53
A69	C15	0.172989	1	9.29252216473092e-12	2.980232e-08	nan	nan	nan	nan	nan
A69	C25	0.281938	1	9.82366418472186e-11	5.002221e-12	nan	nan	nan	nan	nan
A69	C34	0.363601	1	6.59906836764933e-38	5.052527e-26	23936.5	62	26	770.66	nan
A69	C78	0.290014	1	7.48848924199912e-47	1.407909e-22	22557.48	48	25	769.04	nan
A69	C79	0.269404	1	1.24737587972432e-36	4.914375e-14	23414.74	38	nan	608.11	nan
A69	D63	0.246964	1	2.05552573491508e-24	4.277134e-14	nan	nan	nan	nan	nan
A69	D64	0.383459	1	2.12957435058923e-48	8.030168e-20	24080.88	85	46	736.58	38
A69	D99	0.303406	1	4.94065645841247e-324	0	24310	433	179	831.09	433
A69	E11	0.414594	1	2.83190495541231e-96	4.350942e-13	22566.39	161	68	618.78	30
A69	E14	0.294462	1	6.39028564374459e-35	6.502082e-09	21650.75	40	nan	700.55	nan
A69	E66	0.467558	1	1.15533562863075e-52	6.706298e-16	15467.68	171	119	775.68	nan
A69	E78	0.605422	1	8.99240469797985e-31	2.498286e-13	22740.56	229	96	622.83	21
A69	E86	0.359903	1	4.26778000328099e-52	2.524307e-18	23664.93	103	51	691.88	42
A69	E87	0.365192	1	1.73580367336704e-34	4.421273e-21	23944.25	72	45	675.49	25
A69	F17	0.338962	1	2.82469377779502e-26	2.031493e-10	17296	43	21	862.72	nan
A69	G47	0.544588	1	2.47805592460617e-20	1.040253e-14	19659.69	99	33	905.23	nan
A69	G62	2.01386	1	7.64794703793813e-23	1.627233e-07	21499.09	154	60	327.95	30
A69	G96	2.0844	1	1.6704350506392e-23	4.994691e-08	19130.52	132	71	333.36	nan
A69	H26	0.462737	1	1.99965035453784e-14	2.36258e-11	23027.63	67	30	959.19	nan
A69	H65	0.408283	-1	1.17182532651634e-19	nan	nan	nan	nan	nan	nan
A69	H66	0.442551	-1	7.90953331920576e-15	nan	nan	nan	nan	nan	nan
A69	I10	0.678078	1	2.68177603452919e-51	7.138663e-25	23121.43	585	303	572.21	78
A69	I21	0.517193	1	2.56451460179723e-26	1.849604e-13	23464.23	112	30	871.22	30
A69	I25	0.382428	1	1.33518991487072e-112	7.030374e-14	23867.3	162	51	875.16	35
A69	I26	0.484248	1	1.62876422483627e-12	2.050957e-11	22161.6	52	24	749.48	nan
A69	I35	0.574689	1	4.72869775668177e-12	1.854452e-23	24359.6	81	34	880.12	nan
A69	I46	0.32051	1	3.94296898336075e-15	1.557373e-15	22267.25	24	nan	671.5	nan
A69	I48	0.557752	1	6.60051233379614e-49	6.970695e-32	24676.17	223	87	735.01	51
A69	I50	0.30002	1	5.33867493719377e-98	6.313164e-25	24415.74	109	46	783.46	38
A69	I69	0.541621	1	2.89707968692703e-24	1.599455e-13	23170.3	128	54	500.71	nan
A69	I71	0.468951	1	2.22570173804122e-10	9.851456e-13	25492.33	33	nan	832.64	nan
A69	I73	0.351057	1	1.44623516651902e-27	3.377842e-08	21668.31	42	nan	714.19	nan
A69	J00	0.294875	-1	4.6925634459984e-13	nan	nan	nan	nan	nan	nan
A69	J05	0.320881	-1	9.91686713539086e-15	nan	nan	nan	nan	nan	nan
A69	J15	0.30863	1	2.86620537166321e-56	4.14506e-20	22037.15	79	36	809.41	31
A69	J18	0.402929	1	8.36564170690025e-132	2.742383e-26	20271.39	297	142	744.2	95
A69	J20	0.257649	-1	7.29293260052076e-33	nan	nan	nan	nan	nan	nan
A69	J44	0.276791	1	1.77549567351288e-144	1.784106e-21	22924.13	114	45	874.32	34
A69	J90	0.389168	1	1.23846955916166e-10	8.472471e-08	22011.35	23	nan	583.7	nan
A69	J96	0.308454	1	1.183851209259e-67	2.159703e-28	23535.73	83	33	831.06	52
A69	K57	0.680286	1	6.97705798405939e-10	1.342402e-17	23267.32	133	64	847.67	nan
A69	K59	0.491942	1	6.37840488672541e-55	1.025383e-08	17360.13	221	125	684.54	40
A69	K62	0.655266	1	7.27352503975717e-10	6.045777e-08	20066.8	113	57	797.42	nan
A69	K92	0.262959	1	6.15132063231682e-44	6.726841e-14	20325.4	50	nan	852.5	21
A69	L97	0.276577	1	3.79475154719553e-21	6.968234e-09	nan	nan	nan	nan	nan
A69	M16	0.656764	1	2.33740693921484e-12	2.029088e-12	23398.57	129	68	900.38	nan
A69	M17	0.598724	1	4.84100954627834e-26	8.913295e-13	22424.26	181	91	800.59	nan
A69	M75	0.722887	1	1.97811077471003e-11	8.708301e-13	18660.48	245	120	792.33	nan
A69	M80	0.442718	1	8.79935523245123e-13	1.309848e-11	24749.37	27	nan	646.41	nan
A69	M81	0.592256	1	7.96287375162454e-18	2.959377e-35	24179.77	109	85	796.77	nan
A69	N17	0.437554	1	2.50587226934479e-10	9.741188e-10	24130.47	34	nan	821.24	nan
A69	N18	0.264904	1	6.12979410255953e-57	4.609626e-23	24428.23	39	nan	795.95	nan
A69	N19	0.196755	1	1.34956766890547e-32	4.027749e-09	nan	nan	nan	nan	nan
A69	N30	0.473022	1	6.10058659754819e-54	3.231421e-16	19544.8	193	121	698.91	45
A69	N39	0.531924	1	6.00247067494323e-34	2.392475e-22	20500.33	163	108	793.69	28
A69	N92	0.493321	-1	3.01502903838879e-22	nan	nan	nan	nan	nan	nan
A69	O04	0.553133	-1	3.85803475605907e-13	nan	nan	nan	nan	nan	nan
A69	O62	0.510146	-1	2.75710859490677e-16	nan	nan	nan	nan	nan	nan
A69	O72	0.490432	1	2.64711058638779e-24	3.20802e-15	10402.29	97	97	785.02	nan
A69	O80	0.527284	-1	4.81038797902679e-38	nan	nan	nan	nan	nan	nan
A69	O82	0.396133	-1	2.50807947369144e-21	nan	nan	nan	nan	nan	nan
A69	O83	0.263076	1	4.83190497673613e-11	6.586121e-08	nan	nan	nan	nan	nan
A81	C91	7.06471	-1	8.86606865315762e-21	nan	nan	nan	nan	nan	nan
A81	D99	2.38827	1	2.18717771362509e-110	1.158258e-10	24345.54	358	183	298.32	358
A81	I20	0.131523	-1	8.34627562471163e-18	nan	nan	nan	nan	nan	nan
A86	B94	119.688	1	9.34817495030267e-218	7.134822e-08	15708.9	83	46	242.33	nan
A86	G09	83.2238	1	9.18376365284408e-88	3.798579e-09	15335.8	41	nan	398.22	nan
A86	O80	0.454629	-1	5.46154158733019e-25	nan	nan	nan	nan	nan	nan
A87	B94	48.7199	1	1.0948374844471e-131	5.135682e-12	12087.84	63	36	243.27	nan
A87	D99	0.593823	1	1.43045527840674e-23	2.454844e-55	23941.97	260	142	498.9	260
A87	G44	3.9177	1	1.3592595978045e-83	3.7079e-08	12262.57	176	104	342.32	nan
A87	G96	2.07638	1	2.62688145235507e-10	1.079732e-09	14706.23	79	46	398.61	nan
A87	H93	2.08313	1	2.39878228740655e-10	8.032817e-08	14172.85	52	26	498.29	nan
A87	K59	0.463893	1	6.30273303737854e-24	1.798996e-07	10296.77	94	57	839.98	nan
A87	O62	0.521122	-1	1.2395138932191e-24	nan	nan	nan	nan	nan	nan
A87	O68	0.524683	-1	6.75201481333938e-16	nan	nan	nan	nan	nan	nan
A87	O70	0.602244	-1	2.14405724348479e-23	nan	nan	nan	nan	nan	nan
A87	O72	0.650654	1	1.09400906214404e-18	8.936224e-11	10497.04	150	150	911.21	nan
A87	O80	0.582287	-1	2.43283811013202e-52	nan	nan	nan	nan	nan	nan
A87	O81	0.387082	-1	5.7511346330431e-11	nan	nan	nan	nan	nan	nan
A88	A41	0.405273	1	3.5455665124718e-21	7.372566e-39	24768.19	70	37	1000.81	39
A88	C34	0.360014	1	2.70530134822707e-19	2.749221e-17	24907.66	38	nan	865.76	nan
A88	C50	0.435518	1	8.21788215884766e-18	2.242589e-09	24361.9	42	42	791.74	nan
A88	C78	0.226402	1	5.68648749837683e-28	4.981556e-18	24716.5	28	nan	962.57	nan
A88	C79	0.448979	1	6.44949625378699e-10	2.126433e-17	24806.97	37	nan	802.95	nan
A88	D63	0.341791	1	6.08999565628123e-10	7.09767e-14	26468	22	nan	858.95	nan
A88	D64	0.559062	1	1.20176910528405e-13	5.981637e-43	25464.16	100	58	806.47	50
A88	D99	0.361285	1	1.07575850289106e-199	0	26870.73	433	244	901.75	433
A88	G96	2.52299	1	9.18569543002127e-12	3.047549e-13	20414.29	52	nan	518.38	nan
A88	H91	1.5896	1	9.47932228002886e-22	2.397028e-17	24159.68	279	148	648.22	44
A88	I10	1.4035	1	1.60663421026735e-29	5.910052e-19	23954.83	669	406	490.54	106
A88	I21	0.615473	1	2.77396165373139e-10	6.642395e-13	24403.24	108	56	872.31	40
A88	I25	0.714613	1	9.09565831320589e-13	6.125477e-15	25626.5	197	104	697.88	63
A88	I50	0.449725	1	8.07830467302392e-36	1.206469e-27	27207.75	113	66	900.12	59
A88	I70	0.503972	1	7.41425154875664e-14	9.727038e-08	25290.88	59	33	784.56	nan
A88	J18	0.526318	1	7.45217831009913e-39	3.532723e-62	24135.29	228	134	867.89	84
A88	J44	0.488796	1	5.7187853006349e-36	1.046025e-20	24276.09	128	81	851.09	35
A88	J96	0.341303	1	2.0192610947847e-25	3.490476e-32	23858.72	47	nan	959.87	nan
A88	N18	0.461076	1	8.66815075647658e-12	2.222798e-23	25428.11	35	nan	967.94	nan
A90	D99	0.139997	1	4.48352367535953e-22	7.450581e-09	nan	nan	nan	nan	nan
B00	B34	1.35764	-1	9.13364998407697e-11	nan	nan	nan	nan	nan	nan
B00	B94	52.0143	1	2.34614349159451e-261	6.093543e-09	21511.77	87	45	339.93	25
B00	C83	5.26157	-1	1.7828057179614e-110	nan	nan	nan	nan	nan	nan
B00	C91	4.66522	-1	8.345645666581e-118	nan	nan	nan	nan	nan	nan
B00	G96	1.73656	1	1.28644183903798e-11	3.20875e-08	19167.76	116	70	440.16	27
B00	I20	0.581749	-1	3.22641827062056e-29	nan	nan	nan	nan	nan	nan
B00	M22	0.442802	-1	7.28490309231179e-15	nan	nan	nan	nan	nan	nan
B00	O72	0.660987	1	2.80617799323326e-24	3.266262e-25	10404.32	295	295	779.85	nan
B00	O80	0.587779	-1	1.2793175872711e-57	nan	nan	nan	nan	nan	nan
B01	F10	0.303927	1	5.03412121143907e-15	3.004754e-11	nan	nan	nan	nan	nan
B01	M23	0.423481	1	1.43432787200152e-11	5.168705e-25	9647.78	36	nan	929.67	nan
B02	A49	1.49467	1	1.41249413412809e-21	1.493429e-08	25194.74	409	203	476.47	218
B02	C78	0.501867	1	1.03629428290725e-40	1.197726e-10	25635.79	165	103	651.4	nan
B02	C81	5.75106	-1	8.68467858911815e-76	nan	nan	nan	nan	nan	nan
B02	C82	4.17989	-1	7.79655197005052e-65	nan	nan	nan	nan	nan	nan
B02	C83	4.62246	-1	1.33355785325387e-213	nan	nan	nan	nan	nan	nan
B02	C85	4.08334	-1	8.84128171159206e-120	nan	nan	nan	nan	nan	nan
B02	C90	5.08217	-1	1.19406070406813e-188	nan	nan	nan	nan	nan	nan
B02	C91	5.98798	-1	0	nan	nan	nan	nan	nan	nan
B02	D30	0.518963	-1	7.41883912773939e-18	nan	nan	nan	nan	nan	nan
B02	E86	1.31952	1	3.03623182112422e-35	2.396429e-19	28973.12	1302	882	497.54	907
B02	F05	1.48178	1	1.37347861238116e-11	7.218678e-17	29334.84	212	110	520.34	150
B02	F10	0.529329	-1	2.31821569886604e-44	nan	nan	nan	nan	nan	nan
B02	G47	0.718492	1	5.2031529201096e-10	2.782686e-14	22186.41	171	62	697.32	85
B02	G53	62.592	1	0	1.23547e-14	26983.43	242	135	193.42	74
B02	H10	2.71551	-1	1.23968214194232e-71	nan	nan	nan	nan	nan	nan
B02	I20	0.828906	-1	1.26109238036233e-13	nan	nan	nan	nan	nan	nan
B02	J15	1.42691	1	2.22746407200914e-37	5.935042e-22	26617.71	849	432	606.44	575
B02	J44	1.18499	-1	2.02930764095452e-20	nan	nan	nan	nan	nan	nan
B02	J96	1.21066	1	2.17280405907095e-11	2.01059e-37	25622.22	710	387	632.07	547
B02	L20	2.49616	-1	1.76724374049426e-16	nan	nan	nan	nan	nan	nan
B02	M05	1.85906	-1	1.01610892318367e-35	nan	nan	nan	nan	nan	nan
B02	M06	1.76081	-1	2.94914777702188e-31	nan	nan	nan	nan	nan	nan
B02	M16	0.63484	-1	4.18316676383879e-31	nan	nan	nan	nan	nan	nan
B02	M17	0.741811	-1	3.77620479449135e-19	nan	nan	nan	nan	nan	nan
B02	M23	0.582743	-1	2.1849488949924e-25	nan	nan	nan	nan	nan	nan
B02	M31	2.54213	-1	4.61988304719536e-48	nan	nan	nan	nan	nan	nan
B02	M32	4.45618	-1	3.89265870146077e-43	nan	nan	nan	nan	nan	nan
B02	M35	1.50436	-1	8.25802373815877e-17	nan	nan	nan	nan	nan	nan
B02	M65	0.609645	-1	4.1134775957797e-12	nan	nan	nan	nan	nan	nan
B02	M75	0.694056	-1	1.00907999327339e-15	nan	nan	nan	nan	nan	nan
B02	N03	3.114	-1	5.59036829991211e-24	nan	nan	nan	nan	nan	nan
B02	O80	0.542985	-1	4.15282694693759e-30	nan	nan	nan	nan	nan	nan
B07	C78	0.445584	1	2.28164128891154e-11	3.985057e-14	22281.61	33	nan	764.64	nan
B07	E10	1.36936	-1	2.8348404642475e-11	nan	nan	nan	nan	nan	nan
B07	E66	0.535654	1	1.59014225485116e-32	8.119868e-36	13508.21	179	128	873.32	nan
B07	G47	0.572503	1	1.20365238102194e-11	2.252331e-15	16919.26	102	27	863.18	nan
B07	H65	0.51677	-1	2.05511609221557e-10	nan	nan	nan	nan	nan	nan
B07	I12	4.13919	-1	7.70660958688266e-19	nan	nan	nan	nan	nan	nan
B07	I15	3.59758	-1	5.96532032928524e-41	nan	nan	nan	nan	nan	nan
B07	K80	0.609306	1	7.21842730493312e-13	3.328527e-09	17624.72	135	90	849.09	nan
B07	M17	0.605807	1	6.56374512627098e-17	1.19414e-08	20406.72	148	77	903.01	nan
B07	M23	0.486525	1	1.51243823342434e-56	7.737134e-22	12879.79	323	166	911.5	nan
B07	M32	5.22912	-1	5.03670533177818e-42	nan	nan	nan	nan	nan	nan
B07	M54	0.669996	1	1.69907102716938e-19	9.255259e-11	14745.67	324	168	839.08	nan
B07	M75	0.585732	1	1.22490313153739e-22	6.750766e-31	16407.73	232	117	944.3	nan
B07	M85	1.85832	1	1.59010784365953e-14	1.546231e-08	18530.9	109	71	866.5	nan
B07	N03	6.08434	-1	2.0016655657978e-57	nan	nan	nan	nan	nan	nan
B07	N04	3.91676	-1	1.52022595346239e-14	nan	nan	nan	nan	nan	nan
B07	N18	5.30225	-1	3.77602228945831e-308	nan	nan	nan	nan	nan	nan
B07	N19	3.25303	-1	9.63849883055917e-48	nan	nan	nan	nan	nan	nan
B07	O34	0.388197	1	4.48552675372253e-11	3.717113e-15	10706.91	32	32	921.62	nan
B07	O36	0.503604	1	6.56202831930914e-10	2.608813e-15	10353.65	54	54	976.26	nan
B07	O42	0.477792	1	3.21591198213156e-10	9.487113e-13	10474.46	56	56	876.64	0
B07	O47	0.478484	1	1.85393145660813e-10	8.522355e-15	10231.63	46	46	941.85	0
B07	O62	0.580524	1	4.69204257732205e-24	5.510186e-19	9762.88	216	216	958.67	nan
B07	O70	0.596293	1	2.25371218384562e-25	4.134976e-65	9816.5	236	236	957.65	0
B07	O72	0.645972	1	7.34078404509868e-12	7.490177e-181	10237.36	171	171	993.53	nan
B07	O80	0.50215	1	3.27349644592676e-89	1.608205e-12	9668.67	347	347	985.69	nan
B07	O82	0.48314	1	5.51167980489331e-27	3.510373e-18	10179.04	126	126	1021.28	0
B07	O99	0.527324	1	7.77987267480574e-26	1.671355e-62	9956.67	154	154	989.59	nan
B08	E66	0.468553	1	1.77613084890839e-15	4.045049e-13	6640.35	60	40	761.62	0
B16	D99	1.48067	1	8.101429460714e-24	7.540825e-126	18706.37	397	110	561.28	397
B17	C22	11.6194	1	4.7451336839476e-49	1.800725e-08	21516.24	29	nan	485.9	nan
B17	D99	1.40704	1	3.29052863785815e-17	1.884525e-150	18821.83	391	131	592.01	391
B18	A26	5.06404	1	1.46626310716891e-88	9.704787e-08	17751.09	23	nan	804.39	nan
B18	A41	2.40504	1	4.94065645841247e-324	9.305444e-13	17057.97	667	205	607.9	349
B18	A49	2.4955	1	3.01877484133008e-289	2.182706e-09	16562.21	327	95	660.65	118
B18	A63	1.45454	-1	1.22008424551631e-14	nan	nan	nan	nan	nan	nan
B18	B23	10.8214	-1	0	nan	nan	nan	nan	nan	nan
B18	C22	29.9503	1	0	1.421125e-52	20993.95	340	71	477.55	274
B18	C34	0.565237	1	2.67962519081121e-47	2.388846e-23	19927.42	84	29	791.05	nan
B18	C77	0.499591	1	1.28823467781521e-42	4.457023e-09	19161.53	43	nan	757.42	nan
B18	C78	0.68421	1	4.14355039852342e-28	2.944216e-30	20920.31	97	27	671.48	nan
B18	C79	0.337225	1	4.01431458812514e-95	7.088315e-12	20425.5	40	nan	719.78	nan
B18	D12	0.494714	1	3.65797436982451e-101	1.785094e-14	20002.32	141	55	762.53	30
B18	D64	2.31578	1	0	6.67181e-08	18012.89	460	179	643.24	234
B18	D66	18.6881	-1	0	nan	nan	nan	nan	nan	nan
B18	D99	2.41588	1	4.94065645841247e-324	0	18845.67	2701	731	678.1	2701
B18	E14	1.35387	1	1.04838371574206e-25	2.558589e-08	18879.19	173	50	690.15	77
B18	E66	0.504492	1	6.54471279022346e-223	1.397124e-07	15066.62	337	238	699.62	46
B18	E78	0.286977	1	4.94065645841247e-324	9.786635e-10	19830.44	179	68	650.88	33
B18	E86	2.20806	1	3.67552542052549e-280	1.17065e-32	19533.11	392	141	659.33	247
B18	E87	1.7832	1	6.78199667982248e-121	3.207239e-33	18610.14	298	121	669.82	178
B18	F05	2.34002	1	1.63447158578164e-63	2.567372e-11	18766.31	84	nan	715.8	51
B18	F10	2.65544	-1	4.94065645841247e-324	nan	nan	nan	nan	nan	nan
B18	F11	19.977	-1	0	nan	nan	nan	nan	nan	nan
B18	F17	2.02226	1	4.43045829971257e-205	1.152113e-14	16194.87	434	145	611.35	130
B18	G31	2.38655	1	2.16732902341323e-33	9.835642e-09	17037.61	41	nan	712.93	nan
B18	G47	0.398425	1	3.43316517722056e-228	5.71172e-31	18132.97	145	25	835.95	55
B18	G93	2.67693	1	2.46384802223043e-89	4.119759e-08	17388.16	74	nan	560.22	48
B18	H25	0.813665	1	1.21723459442518e-10	3.178624e-14	22264.28	243	116	808.15	71
B18	I10	0.689572	1	6.28616960710408e-181	2.16547e-16	19629.9	668	250	654.88	196
B18	I46	1.90779	1	6.65369635979156e-57	2.22401e-31	17480.13	163	49	722.54	142
B18	I48	0.539153	1	1.91050626092962e-166	1.054737e-16	21535.63	196	67	769.64	94
B18	I50	0.724991	1	4.37443954497012e-38	2.25873e-12	20233.66	218	71	619.16	134
B18	I61	1.70103	1	2.04084483659328e-26	4.155553e-09	18779.56	91	20	703.31	57
B18	I63	0.651962	1	1.18597291353137e-33	3.694918e-09	19719.48	141	55	709.35	57
B18	I81	7.35978	1	6.84476594620522e-204	4.921424e-08	19405.25	36	nan	558.22	nan
B18	I85	13.8811	1	0	2.311063e-25	18383.15	479	116	554.21	309
B18	J15	1.82337	1	2.88568458361678e-163	1.910768e-17	18108.52	401	120	722.28	207
B18	J22	2.11557	1	3.64421990510621e-39	2.151821e-08	17383.24	54	nan	809.57	21
B18	J35	0.349073	-1	3.68347340095111e-49	nan	nan	nan	nan	nan	nan
B18	J36	0.324382	-1	6.76576329943971e-22	nan	nan	nan	nan	nan	nan
B18	J44	1.77844	1	3.86823580141395e-292	8.532959e-22	18475.56	512	189	721.66	192
B18	J96	2.0319	1	7.20621407353893e-291	7.356934e-50	18065.31	465	117	655.91	284
B18	K35	0.433347	-1	2.58199964102545e-49	nan	nan	nan	nan	nan	nan
B18	K55	1.84718	1	1.39868036635215e-15	3.727605e-09	20138.55	22	nan	646.5	nan
B18	K57	0.375335	1	5.31910878659393e-139	9.602901e-09	21027.93	102	49	698.56	29
B18	K59	1.3264	1	3.72327165162628e-56	8.046678e-22	17249.33	527	229	731.48	196
B18	K64	0.715403	1	9.63543046626734e-14	1.566872e-30	17288.96	90	37	804.5	nan
B18	K65	3.5256	1	0	2.748476e-09	18111.99	202	64	521.75	130
B18	K72	16.8294	1	0	6.356978e-54	18449.03	658	193	497.09	507
B18	K74	26.932	1	0	1.154223e-78	19016.91	1166	354	485.23	594
B18	K76	8.00799	1	0	5.971382e-13	17809.01	594	187	486.5	268
B18	L02	2.61578	-1	0	nan	nan	nan	nan	nan	nan
B18	L03	2.82545	-1	2.42923029885864e-202	nan	nan	nan	nan	nan	nan
B18	L05	0.551101	-1	6.85247253438231e-16	nan	nan	nan	nan	nan	nan
B18	L08	2.85416	-1	0	nan	nan	nan	nan	nan	nan
B18	L29	2.78534	1	3.25323257909369e-49	9.296357e-08	16632.16	49	21	745.49	nan
B18	L30	1.76908	1	2.04677098306603e-46	3.250988e-08	15646.49	156	49	736.15	26
B18	M19	0.640081	1	1.2907644592125e-44	2.460659e-10	18794.48	172	64	827.19	24
B18	M22	0.376536	-1	3.2022184523361e-50	nan	nan	nan	nan	nan	nan
B18	M48	0.610716	1	1.05225443101565e-33	4.188813e-13	19687.14	109	37	807.84	nan
B18	M81	1.18963	1	1.17261474533353e-10	1.461753e-30	20228.99	183	102	795.22	60
B18	M85	0.619638	1	5.03342640846236e-25	1.895687e-17	17886.05	66	44	1000.67	nan
B18	N39	1.18066	1	2.18104081781267e-13	6.510526e-17	18392.76	321	178	755.66	114
B18	O02	0.537956	-1	1.92476570527528e-28	nan	nan	nan	nan	nan	nan
B18	O03	0.623025	-1	1.58266752479102e-16	nan	nan	nan	nan	nan	nan
B18	O20	0.523184	-1	2.94383522903211e-26	nan	nan	nan	nan	nan	nan
B18	O26	0.510258	-1	5.16106494471896e-31	nan	nan	nan	nan	nan	nan
B18	O62	0.573545	-1	9.64933262155236e-59	nan	nan	nan	nan	nan	nan
B18	O65	0.467139	-1	1.06615095293039e-11	nan	nan	nan	nan	nan	nan
B18	O68	0.597102	-1	2.59864736109648e-35	nan	nan	nan	nan	nan	nan
B18	O70	0.513908	-1	6.2745756572784e-114	nan	nan	nan	nan	nan	nan
B18	O71	0.59066	-1	3.47941797238048e-11	nan	nan	nan	nan	nan	nan
B18	O80	0.529267	-1	4.21939497956182e-199	nan	nan	nan	nan	nan	nan
B18	O81	0.493922	-1	7.17089425411285e-23	nan	nan	nan	nan	nan	nan
B18	O82	0.526958	-1	8.7812458074864e-70	nan	nan	nan	nan	nan	nan
B19	D99	1.53038	1	8.15205498621488e-27	4.079736e-67	20442.51	487	191	441.19	487
B19	F10	1.93347	-1	1.75114043912902e-31	nan	nan	nan	nan	nan	nan
B20	D99	3.3845	1	0	3.972202e-137	16420.8	967	156	451.7	967
B20	E78	0.662926	1	1.51932105026063e-12	3.822915e-09	19020.57	58	nan	728.4	nan
B20	E86	2.03347	1	1.06397640228202e-27	5.777101e-08	18070.61	70	22	445.96	49
B20	I10	0.583788	1	1.09324346710051e-39	1.764707e-08	18952.86	85	20	637.58	25
B20	J44	1.73995	1	1.67331232857798e-32	2.227755e-09	18642.35	81	30	744.72	44
B20	M81	1.91408	1	5.19229365471105e-16	1.26942e-17	19688.79	33	nan	846.33	nan
B21	D99	4.22089	1	0	1.277405e-25	16265.02	322	31	309.89	322
B22	B23	96.4651	-1	0	nan	nan	nan	nan	nan	nan
B22	D99	3.93765	1	0	1.807895e-36	16905.47	411	51	398.17	411
B23	A41	2.65123	1	0	1.988069e-24	15189.35	223	55	525.7	114
B23	A49	2.32563	1	4.90339048724643e-113	1.189484e-08	14478.44	70	23	670.96	21
B23	B18	12.6685	1	0	3.038424e-13	13877.54	496	139	393.06	105
B23	B22	98.3729	1	0	1.453321e-21	14838.18	367	75	595.34	173
B23	B24	95.1988	1	0	3.613093e-31	14461.77	494	162	568.5	139
B23	C21	15.2967	1	0	1.820699e-08	17182.73	22	nan	407.45	nan
B23	C44	2.5096	1	2.19543829997046e-89	1.689038e-09	19353.15	60	nan	729.22	nan
B23	D12	0.561849	1	7.12358858147276e-37	1.816704e-14	17154.12	42	nan	878.43	nan
B23	D23	2.44283	1	5.10154959577126e-79	1.637564e-09	15299.41	68	nan	750.13	nan
B23	D64	3.00393	1	0	1.21878e-11	14752.25	241	84	431.94	111
B23	D99	2.11013	1	0	1.411873e-208	16220.78	896	158	596.47	896
B23	E11	0.609652	1	2.99388482459204e-89	3.382933e-11	17765.93	84	nan	673.45	nan
B23	E78	0.710138	1	1.28756482791486e-35	2.378002e-33	17945.43	91	nan	907.53	nan
B23	E86	1.92191	1	6.73263557699323e-81	1.834224e-16	17691	73	21	579.93	39
B23	E87	1.54915	1	1.13443385075188e-29	2.090272e-20	18040.77	52	nan	571.25	30
B23	F17	1.61361	1	2.29956865585548e-40	5.369723e-19	14578.5	72	20	648.26	nan
B23	F33	1.78785	1	1.71478853698025e-27	1.259706e-07	16355.84	32	nan	800.03	nan
B23	G62	3.22056	1	2.54637902871648e-202	1.354724e-17	16762.17	65	nan	636.25	nan
B23	I10	0.687201	1	1.6982790529995e-90	2.410906e-38	17789.93	159	33	719.67	23
B23	I20	0.644379	1	4.53548377686661e-55	2.701171e-11	18498.8	80	nan	880.22	nan
B23	I25	0.754555	1	8.49997106623808e-29	5.108208e-19	18884.41	69	nan	878.17	nan
B23	I48	0.44461	1	1.48237143841686e-130	7.870364e-08	20002.6	45	nan	748.58	nan
B23	I63	0.667622	1	5.39160863015118e-16	4.175036e-09	17568.3	54	nan	692.85	nan
B23	J09	5.08201	1	2.2883931715007e-60	1.490116e-08	nan	nan	nan	nan	nan
B23	J10	4.05809	1	1.21958116567951e-44	2.104926e-09	nan	nan	nan	nan	nan
B23	J13	17.9409	1	0	3.44852e-08	14137.79	178	47	476.31	73
B23	J15	2.80992	1	4.94065645841247e-324	7.019219e-25	16375.91	157	40	588.07	65
B23	J35	0.50843	-1	6.43573867455068e-17	nan	nan	nan	nan	nan	nan
B23	J44	1.81345	1	3.78461745361457e-151	2.112187e-29	17826.59	87	25	773.76	36
B23	J96	1.88386	1	1.83307406374325e-107	1.120119e-15	17072.02	108	22	515.63	57
B23	K59	1.52272	1	1.07243566142144e-64	3.983887e-26	15422.31	127	33	779.2	35
B23	K72	2.44001	1	7.1086207857549e-60	1.58637e-09	14965.79	33	nan	755.61	nan
B23	K74	3.09437	1	5.89314860865827e-124	1.187698e-12	16610.5	24	nan	712.38	nan
B23	L30	4.38412	1	1.00756131937691e-309	2.323777e-17	14729.66	137	27	665.96	25
B23	L57	2.8853	1	2.87684463676306e-35	8.525717e-09	nan	nan	nan	nan	nan
B23	L82	2.45389	1	1.44720003350848e-17	4.479701e-08	18064.19	21	nan	819.05	nan
B23	L98	2.68657	1	2.64134735706723e-106	1.267787e-07	14652.78	82	26	680.51	nan
B23	M19	0.471731	1	2.89370905314192e-47	4.697659e-08	16340.95	21	nan	885.05	nan
B23	M81	2.15714	1	4.72490065102194e-112	2.349739e-44	18363.58	40	nan	999.55	nan
B23	N17	2.00119	1	7.97845521206252e-37	4.221979e-11	16347.67	45	nan	561.82	nan
B23	N18	1.32199	1	1.76382755265839e-17	1.442698e-27	17426.12	42	nan	551.57	nan
B23	N19	1.47453	1	1.41230456164841e-15	3.103815e-11	16781.42	24	nan	710.25	nan
B23	N28	2.04346	1	2.72479871719414e-22	6.840242e-09	nan	nan	nan	nan	nan
B23	N30	1.72326	1	6.29489846334942e-92	5.929369e-12	14750.6	161	74	619.51	43
B23	N39	1.47495	1	1.74460333822823e-35	6.602997e-23	16561.99	73	27	679.73	nan
B23	N87	5.42321	1	0	1.721587e-08	12219.78	154	154	683.08	nan
B23	O72	0.695237	1	1.66488595375724e-23	7.200673e-13	11066.04	114	114	511.59	nan
B23	O92	5.76517	1	1.6999747358868e-180	2.311903e-12	10930.8	95	95	642.25	nan
B24	B23	94.7187	-1	0	nan	nan	nan	nan	nan	nan
B24	D99	3.82915	1	0	4.472146e-59	16630.08	360	79	415.75	360
B24	F11	7.25161	-1	7.78356059163184e-142	nan	nan	nan	nan	nan	nan
B25	C91	15.63	-1	5.53358965592739e-299	nan	nan	nan	nan	nan	nan
B25	C92	18.6172	-1	2.59386171386774e-250	nan	nan	nan	nan	nan	nan
B25	D99	1.65367	1	2.64169989944108e-57	2.873603e-73	19999.68	601	234	442.95	601
B25	E89	5.49554	1	6.40588864995168e-35	6.738834e-09	12436.61	31	nan	660.9	nan
B25	H25	2.08563	1	6.80921831013455e-23	2.862404e-12	21871.03	125	65	730.53	38
B25	H26	3.23597	1	1.08909029706195e-30	3.102034e-08	14545.82	57	21	714.16	nan
B25	I12	5.46429	-1	5.75602005089892e-20	nan	nan	nan	nan	nan	nan
B25	K51	3.78285	-1	7.94032644879601e-64	nan	nan	nan	nan	nan	nan
B25	L57	7.79841	1	1.12182228600232e-36	1.090321e-11	22495.44	34	nan	722.5	nan
B25	M85	2.39808	1	2.56359528259706e-15	2.8923e-09	18066.32	72	38	705.6	nan
B25	N03	8.60164	-1	1.48670274805376e-58	nan	nan	nan	nan	nan	nan
B25	N18	4.5988	-1	3.20791069983916e-165	nan	nan	nan	nan	nan	nan
B25	N19	4.34428	-1	1.07907816247309e-65	nan	nan	nan	nan	nan	nan
B25	O62	0.388471	-1	3.11544646947007e-16	nan	nan	nan	nan	nan	nan
B25	O80	0.535361	-1	4.99849071557469e-24	nan	nan	nan	nan	nan	nan
B25	Q61	5.3025	-1	4.14722879227169e-29	nan	nan	nan	nan	nan	nan
B27	A46	0.523367	1	8.297670666757e-10	7.772724e-19	8865.15	55	25	805.87	nan
B27	D99	0.280955	1	6.00276050969495e-107	2.02744e-51	16742.53	145	54	480.61	145
B27	E03	0.425258	1	7.30223648018224e-15	2.190286e-24	12655.84	44	nan	583.05	nan
B27	E11	0.495924	1	1.21481544596767e-17	5.675098e-18	15271.5	58	29	650.19	nan
B27	E66	0.434825	1	5.17166825549722e-83	1.570142e-135	8385.2	252	200	883.27	0
B27	E78	0.499606	1	2.45278225348279e-12	2.794429e-20	17917.44	52	22	839.06	nan
B27	F10	0.504351	1	1.85086395628092e-66	1.104059e-28	6903.77	358	169	793.44	nan
B27	F17	0.439861	1	2.21098367692008e-23	2.773079e-44	8201.96	78	48	937.24	nan
B27	F32	0.417786	1	5.49438103062727e-14	6.559784e-11	9950.48	44	nan	779.2	nan
B27	F33	0.299675	1	1.02167477224144e-14	9.554704e-16	9757.86	22	nan	863.64	0
B27	F41	0.473834	1	1.34041541753611e-13	2.860533e-25	8857.02	50	nan	862.84	nan
B27	F43	0.471097	1	1.20851479396341e-21	4.547897e-14	6892.69	81	49	699.68	nan
B27	F60	0.253879	1	3.22115202248686e-21	2.322303e-10	nan	nan	nan	nan	nan
B27	G35	0.253744	1	6.55013617905966e-13	3.561584e-29	nan	nan	nan	nan	nan
B27	G43	0.652986	1	8.4423710831575e-12	2.298464e-14	7361.32	147	102	785.48	nan
B27	G47	0.593345	1	3.28266117867877e-11	3.313491e-27	7151.83	95	25	673.2	nan
B27	G56	0.558404	1	2.28778623310491e-12	1.302252e-33	11174.34	85	38	915.35	nan
B27	H36	0.312993	1	2.17080553275937e-15	1.15172e-08	nan	nan	nan	nan	nan
B27	H52	0.332697	1	8.14019272049552e-39	1.051202e-08	7071.97	89	43	817.61	nan
B27	H57	0.473232	1	4.83739813471315e-15	3.340213e-16	7130.66	56	29	675.59	0
B27	H65	0.602941	-1	5.52490501847982e-18	nan	nan	nan	nan	nan	nan
B27	I10	0.515934	1	9.25363143251604e-27	7.617583e-26	16897.15	106	58	770.05	nan
B27	I80	0.483012	1	3.83318554907742e-13	3.95334e-14	11301.16	51	31	686.75	nan
B27	I84	0.433147	1	1.08435005293834e-14	7.765477e-08	10218	52	22	822.17	0
B27	J05	0.437938	-1	1.94458010210579e-19	nan	nan	nan	nan	nan	nan
B27	J12	0.347048	-1	9.38219891348714e-11	nan	nan	nan	nan	nan	nan
B27	J20	0.494067	-1	7.09538378414098e-23	nan	nan	nan	nan	nan	nan
B27	J34	0.416337	1	3.9182685023335e-30	6.550779e-17	7931.64	96	33	777.94	nan
B27	J35	2.01698	1	2.25979162558451e-181	2.325043e-60	5732.7	1546	890	454.95	nan
B27	J45	0.592427	-1	1.05347116785805e-64	nan	nan	nan	nan	nan	nan
B27	K07	0.536858	1	5.3250242961219e-27	2.54478e-09	5941.66	121	79	806.85	0
B27	K21	0.593561	1	1.02566298316838e-15	4.224135e-18	9005.74	129	65	822.03	0
B27	K29	0.558441	1	1.39337044614448e-16	2.143297e-14	9501.27	122	65	853.26	nan
B27	K30	0.558075	1	3.56954536488995e-16	7.837469e-23	8175.35	122	64	878.34	0
B27	K51	0.575769	1	3.117117346224e-15	5.870219e-08	8134.7	69	37	751.57	nan
B27	K60	0.400554	1	8.34799493492893e-21	4.780665e-11	8419.25	52	26	917.04	0
B27	K61	0.266579	1	7.90819596491222e-31	2.221796e-09	8607.6	35	nan	1010.29	nan
B27	K62	0.606142	1	3.34649133415456e-10	5.434848e-21	9256.83	93	42	775.12	nan
B27	K80	0.67565	1	1.11180757029067e-11	2.217655e-43	11088.18	191	131	769.54	nan
B27	K91	0.190006	1	9.14583268740218e-15	1.249755e-07	nan	nan	nan	nan	nan
B27	L02	0.615502	1	3.07156014465538e-21	3.682764e-15	7428.67	213	97	653.98	nan
B27	L05	0.473331	1	6.50451038802096e-28	2.287834e-12	7143.55	112	37	890.64	nan
B27	L08	0.6419	1	4.30719437332037e-10	5.065479e-24	7102.02	119	54	942.97	nan
B27	L20	0.585934	-1	1.56223249233188e-10	nan	nan	nan	nan	nan	nan
B27	L90	0.54146	1	5.57402852405911e-14	1.637305e-15	7435.57	88	62	910.9	nan
B27	M17	0.377462	1	1.93557212340808e-17	1.997733e-21	14407.41	32	nan	1017.31	0
B27	M23	0.517918	1	4.10094973677381e-76	2.197809e-59	7789.27	461	213	925.48	nan
B27	M24	0.426179	1	1.54139326740812e-27	8.044935e-10	7249.29	107	45	867.25	0
B27	M25	0.645794	1	4.78950475507819e-11	9.525573e-16	8101.86	150	86	762.14	0
B27	M46	0.181417	1	8.84639005468561e-10	3.01377e-08	nan	nan	nan	nan	nan
B27	M51	0.439492	1	2.71147420972055e-32	4.491752e-59	10788.12	106	50	959.71	nan
B27	M54	0.600924	1	3.95720785342132e-38	9.215117e-86	8630.49	385	205	914.24	nan
B27	M62	0.635254	1	3.52701184008608e-22	6.064496e-33	7818.34	264	163	822.28	nan
B27	M65	0.562288	1	6.60345378773812e-19	1.099448e-16	8004.95	151	89	941.51	nan
B27	M67	0.564659	1	3.27058217505135e-22	3.983365e-23	6889.33	186	103	905.37	nan
B27	M75	0.597633	1	2.2926928037456e-17	1.168653e-75	9320.62	178	75	915.99	nan
B27	M79	0.646505	1	3.98558618695067e-33	1.732781e-29	7065.38	460	266	915.5	nan
B27	M81	0.254402	1	2.12447639158599e-18	3.338022e-10	nan	nan	nan	nan	nan
B27	N20	0.572075	1	2.98686759649347e-16	6.510232e-29	8703.92	106	51	870.38	0
B27	N30	0.746771	1	1.26110765287631e-13	4.643481e-21	7328.26	403	358	674	nan
B27	N39	0.609064	1	3.79347206693841e-18	1.21617e-08	7562.35	172	144	628.67	nan
B27	N45	0.47548	1	7.26205646839936e-11	8.192396e-11	8453.6	42	0	848.62	0
B27	N80	0.474837	1	5.59694814420977e-10	3.753985e-20	8327.86	36	36	961.28	0
B27	N83	0.541552	1	1.78799443343339e-17	5.69663e-40	7341.47	108	108	899.18	0
B27	N87	0.517378	1	3.36967825603665e-11	5.372724e-64	8655.13	63	63	938.52	nan
B27	N92	0.504946	1	1.18984809453992e-24	2.211828e-43	8696.08	122	122	1002.58	nan
B27	N97	0.429823	1	1.07454201159856e-20	1.011607e-81	9335.71	70	70	1103.6	nan
B27	O00	0.430894	1	6.72002248555947e-10	2.244396e-17	7736.88	32	32	906.38	0
B27	O02	0.413341	1	1.80456582667363e-33	2.841535e-84	8246.64	105	105	1100.4	0
B27	O03	0.394593	1	2.8932928962542e-39	1.483642e-52	7835	103	103	943.17	nan
B27	O04	0.595836	1	9.09177474719447e-61	8.494669e-116	6441.34	536	536	927.62	nan
B27	O08	0.369758	1	1.30063498596286e-24	4.613837e-40	7063.82	56	56	1110.71	0
B27	O14	0.322734	1	6.94255253794703e-21	7.482565e-38	7616.88	33	33	1261.52	0
B27	O20	0.383606	1	1.65799620906294e-46	3.843564e-63	8151.74	112	112	1050.96	nan
B27	O21	0.304839	1	2.02771641372713e-25	2.262156e-45	7486.56	39	39	1173.26	nan
B27	O23	0.385302	1	3.85971144094398e-29	3.239217e-56	8191.23	79	79	993.03	0
B27	O24	0.305731	1	4.89388258536065e-19	1.101363e-30	9439.62	24	24	1212	nan
B27	O26	0.365451	1	2.74905564660315e-52	9.025171e-84	7903.84	116	116	994.67	nan
B27	O30	0.346986	1	8.88772837307062e-11	2.141567e-24	8744.62	21	21	811.71	0
B27	O32	0.277638	1	3.97664833325715e-24	7.751261e-42	9050.94	33	33	1078.48	0
B27	O34	0.308612	1	1.70382169196406e-24	5.839585e-57	9946.53	36	36	1020.94	nan
B27	O35	0.258669	1	7.51690749540851e-10	1.202681e-14	nan	nan	nan	nan	nan
B27	O36	0.349437	1	3.2570411679566e-38	1.937658e-86	8245.96	76	76	1047.67	nan
B27	O41	0.280851	1	2.75824288657876e-10	7.969494e-12	nan	nan	nan	nan	nan
B27	O42	0.32984	1	6.0233973420333e-38	1.221883e-81	8423.88	67	67	1080.54	nan
B27	O46	0.365786	1	1.38075698967098e-13	5.877926e-26	7626.1	29	29	959.24	0
B27	O47	0.302995	1	3.4363710194751e-55	1.330956e-74	7788.23	81	81	903.17	nan
B27	O48	0.393771	1	8.00285032637994e-18	3.222358e-27	9086.32	47	47	963.15	0
B27	O49	0.332479	1	1.50996949511643e-10	4.255047e-52	nan	nan	nan	nan	nan
B27	O60	0.197036	1	3.86569336896595e-14	1.250753e-14	nan	nan	nan	nan	nan
B27	O62	0.361174	1	1.49921237241084e-123	7.744922e-196	8334.56	264	264	1054.71	0
B27	O63	0.335325	1	1.17854026768256e-18	8.066207e-46	8430.37	30	30	1078.2	0
B27	O64	0.323501	1	6.83199273811414e-21	5.115421e-31	8687.5	36	36	943.72	0
B27	O65	0.361257	1	1.31197352637649e-15	5.557204e-13	8655.13	31	31	1029.58	nan
B27	O66	0.308645	1	1.6806302701504e-11	6.077531e-25	nan	nan	nan	nan	nan
B27	O68	0.353571	1	8.82851553129817e-79	1.262215e-149	8531.48	158	158	1097.08	0
B27	O70	0.344584	1	1.28431003952684e-170	0	8137.37	296	296	1093.8	0
B27	O71	0.287833	1	4.59267731041928e-35	2.447374e-35	7645.6	50	50	1131.98	0
B27	O72	0.300783	1	3.51776674387092e-208	0	8541.37	279	279	1061.98	nan
B27	O75	0.325334	1	4.80593763980753e-24	3.441835e-52	9294.39	38	38	990.92	0
B27	O80	0.317045	1	4.94065645841247e-324	0	8068.89	480	480	1057.76	nan
B27	O81	0.345881	1	1.38362276542311e-31	1.835904e-71	7994.44	62	62	1104.39	0
B27	O82	0.326735	1	1.16140877064339e-88	3.000957e-131	8993.34	132	132	1100.7	nan
B27	O83	0.284043	1	4.71249017988226e-42	7.935696e-140	8109.75	53	53	1073.72	nan
B27	O84	0.299935	1	3.13424665105527e-11	1.603904e-20	nan	nan	nan	nan	nan
B27	O86	0.285025	1	8.44367454871193e-13	1.896853e-14	nan	nan	nan	nan	nan
B27	O90	0.284401	1	1.00847185062199e-16	2.230412e-32	9211.78	23	23	1123.13	nan
B27	O91	0.33858	1	1.82920077723769e-10	1.339885e-24	nan	nan	nan	nan	nan
B27	O92	0.33549	1	1.60283699999342e-18	4.150584e-52	8204.5	34	34	955.18	nan
B27	O99	0.331729	1	4.44471528577151e-146	1.580196e-291	8238.94	246	246	1059.33	nan
B27	Q17	0.362102	-1	2.49953452722861e-19	nan	nan	nan	nan	nan	nan
B27	Q21	0.394641	-1	1.81975526389974e-16	nan	nan	nan	nan	nan	nan
B27	Q53	0.36724	-1	3.66399303632048e-22	nan	nan	nan	nan	nan	nan
B27	Q66	0.424148	-1	3.05499788086328e-17	nan	nan	nan	nan	nan	nan
B30	D99	0.658851	1	6.69524669585095e-16	1.371359e-126	27185.45	263	130	702.49	263
B30	O80	0.677211	-1	4.68305567980434e-11	nan	nan	nan	nan	nan	nan
B34	A38	1.65827	1	9.9801722492173e-24	4.889421e-18	791.44	327	157	606.03	nan
B34	A49	1.20079	1	5.97855112659851e-13	2.110005e-21	10599.04	1201	524	483.06	180
B34	A68	2.20031	1	2.71382392705326e-43	2.791168e-11	2988.92	236	102	518.87	nan
B34	B00	1.522	1	8.70540486658569e-24	1.066482e-08	4186.41	506	257	441.92	nan
B34	B01	1.34393	1	3.81712658412052e-26	8.633078e-12	800.4	997	415	492.95	26
B34	B27	1.68974	1	7.7514408051406e-46	3.563966e-30	5256.64	673	317	374.22	nan
B34	C34	0.438417	1	1.757451769516e-53	1.788615e-10	23874.26	148	79	700.61	110
B34	C50	0.64885	-1	9.19227240784671e-27	nan	nan	nan	nan	nan	nan
B34	C78	0.325759	1	3.27199699700929e-89	1.001338e-27	23485.21	145	76	635.26	120
B34	C79	0.289067	1	1.23975348304693e-76	3.156695e-13	21944.48	100	54	739.21	nan
B34	C91	0.382035	-1	1.74157498730552e-127	nan	nan	nan	nan	nan	nan
B34	D12	0.705105	1	6.99557752039243e-18	2.170481e-12	20900.85	366	183	693.83	36
B34	D16	0.594223	1	8.78130764209701e-13	8.345717e-11	6621.99	111	56	817.77	nan
B34	D23	0.686142	1	8.1449275535172e-16	1.622902e-11	7990.61	324	170	812.6	nan
B34	D25	0.569968	-1	1.31974751715217e-20	nan	nan	nan	nan	nan	nan
B34	D68	0.69585	1	1.80448259192535e-10	6.799459e-08	10088.79	160	104	681.94	nan
B34	D83	1.69824	1	4.44786975519584e-21	1.407381e-12	1976.99	158	63	507.04	nan
B34	D84	1.63656	1	3.49312981402893e-44	1.35113e-37	1901.3	455	200	487.14	nan
B34	D99	0.59979	1	4.88928847744281e-264	0	23006.74	3069	1462	692.71	3069
B34	E10	0.841288	-1	1.02845105723839e-12	nan	nan	nan	nan	nan	nan
B34	E66	0.69618	1	1.55045653677865e-77	6.028526e-36	10388.61	1356	947	772.6	55
B34	E89	0.59319	1	2.66370012109896e-14	1.648776e-07	11661.37	92	51	743.59	nan
B34	F43	0.784968	1	8.08706590437906e-14	4.650293e-33	6802.75	468	267	701.51	nan
B34	F72	1.69166	1	5.27747393520827e-16	1.276929e-13	1192.37	95	40	807.67	nan
B34	F79	1.27918	1	8.03319908433623e-10	8.053177e-38	1781.87	296	134	784.74	23
B34	H00	1.31005	1	1.98827754593506e-10	5.139553e-18	4121.89	459	240	723.13	nan
B34	H01	1.58382	1	1.26386701433689e-12	3.47237e-13	7032.98	209	104	621.05	nan
B34	H50	0.847226	1	7.47351333269681e-12	2.702264e-78	1605.46	981	470	734.44	27
B34	H60	1.46592	1	8.31721727716678e-27	1.085743e-17	5346.73	601	304	589.89	nan
B34	H72	0.592536	1	1.69244390646654e-30	7.561464e-41	4141.47	309	156	892.3	nan
B34	H90	0.775555	1	5.00933869924974e-20	3.284385e-29	7318.94	616	295	758.54	40
B34	H92	1.63129	1	2.08279868703514e-42	2.370043e-59	2485.81	767	366	634.37	nan
B34	I21	0.786236	-1	1.84907461948623e-10	nan	nan	nan	nan	nan	nan
B34	J00	1.30658	-1	1.44770506342266e-99	nan	nan	nan	nan	nan	nan
B34	J01	2.08101	1	1.25063709536169e-94	4.951445e-16	9849.32	752	459	469.68	25
B34	J03	1.60623	1	4.94065645841247e-324	1.614998e-143	2493.44	7827	3550	534.69	120
B34	J06	1.50059	1	4.94065645841247e-324	1.023129e-48	1672.81	8545	3985	382.46	130
B34	J09	1.53035	1	7.52917655796296e-17	1.222754e-34	6825.05	320	152	502.94	nan
B34	J10	1.35959	1	2.71123205272458e-12	1.215734e-24	5980.62	378	160	455.05	nan
B34	J15	1.16385	1	5.80909425027002e-17	6.827548e-62	8618.71	2096	977	520.79	336
B34	K00	0.72482	1	9.17964482966436e-12	8.249675e-113	3512.95	188	102	817.82	nan
B34	K01	0.552167	1	3.48172592916927e-17	1.645087e-22	6800.64	98	57	835.74	nan
B34	K02	0.766943	1	1.34961468451964e-13	7.823398e-47	4203.03	428	173	899.89	25
B34	K07	0.655138	1	2.34817365861403e-28	8.111085e-102	6979.13	360	221	836.65	nan
B34	K12	1.41827	1	2.16040524337039e-23	2.565824e-10	2349.1	717	330	400.58	nan
B34	K35	0.589597	1	2.4849568927221e-73	1.243408e-16	5961.3	821	412	788.98	21
B34	K40	0.673734	-1	7.16234104490123e-78	nan	nan	nan	nan	nan	nan
B34	K64	0.664233	1	2.2154183342914e-15	1.89879e-53	14174.21	292	163	682.55	nan
B34	L08	1.29918	1	7.6765868910933e-30	5.409503e-42	5633.83	1511	680	675.1	58
B34	L50	1.44246	1	3.69922407676263e-65	4.113623e-13	3190.42	1887	911	485.16	35
B34	L90	0.538074	1	2.75959500774057e-33	4.613277e-17	9185.6	237	172	812.77	nan
B34	L97	0.610291	1	5.73571363039927e-13	7.827868e-10	21266.21	121	59	806.84	51
B34	M08	0.621081	1	5.12577154903339e-28	4.575714e-15	2134.88	192	99	711.16	nan
B34	M21	0.752366	1	1.1202816869514e-15	4.210084e-67	4421.19	512	248	773.45	nan
B34	M35	1.21896	1	7.91727785596393e-11	3.202724e-19	8632.36	698	426	613.72	43
B34	M51	0.65182	-1	5.04832482260355e-42	nan	nan	nan	nan	nan	nan
B34	M62	1.19847	-1	8.98033857664223e-15	nan	nan	nan	nan	nan	nan
B34	M67	0.651662	1	2.49774894841652e-36	7.161744e-32	7632.79	594	352	847.01	nan
B34	M75	0.688436	1	1.23334277051778e-37	7.066638e-08	16568.08	798	449	816.05	32
B34	N10	1.16432	-1	1.97765253263226e-14	nan	nan	nan	nan	nan	nan
B34	N12	1.38167	1	5.68980441930947e-15	1.472756e-11	4203.91	451	334	491.58	nan
B34	N30	1.27691	1	6.32394262000456e-67	5.472083e-16	9629.32	3422	2650	633.72	350
B34	N39	1.12738	1	1.67045626999999e-12	2.039361e-24	10410.12	2243	1551	592.19	314
B34	N44	0.619472	1	1.55080299025054e-11	1.071319e-20	3034.68	132	0	751.2	nan
B34	N47	0.833813	1	1.35070926711624e-14	9.001071e-139	2072.74	1279	0	858.29	26
B34	N50	0.652746	1	3.34663054725025e-14	3.431446e-23	7110.67	227	0	817.51	nan
B34	N81	0.621057	-1	1.94230131823232e-17	nan	nan	nan	nan	nan	nan
B34	N92	0.645358	-1	3.75127064112661e-40	nan	nan	nan	nan	nan	nan
B34	N97	0.653167	-1	5.38242947868839e-22	nan	nan	nan	nan	nan	nan
B34	O02	0.669616	-1	2.32941018862496e-20	nan	nan	nan	nan	nan	nan
B34	O03	0.583013	-1	1.07138698467629e-28	nan	nan	nan	nan	nan	nan
B34	O04	0.618046	-1	2.26428864799579e-63	nan	nan	nan	nan	nan	nan
B34	O14	0.572211	-1	1.70259038669738e-14	nan	nan	nan	nan	nan	nan
B34	O20	0.750881	-1	1.68382559950647e-11	nan	nan	nan	nan	nan	nan
B34	O26	0.702743	-1	7.64413025248714e-17	nan	nan	nan	nan	nan	nan
B34	O32	0.667615	-1	6.15929730070899e-10	nan	nan	nan	nan	nan	nan
B34	O42	0.686975	-1	4.14270933478926e-15	nan	nan	nan	nan	nan	nan
B34	O47	0.666538	-1	3.52719701440158e-18	nan	nan	nan	nan	nan	nan
B34	O60	0.383517	-1	2.25330552327167e-12	nan	nan	nan	nan	nan	nan
B34	O62	0.70196	-1	5.15692184754577e-39	nan	nan	nan	nan	nan	nan
B34	O64	0.522633	-1	6.64863603455255e-17	nan	nan	nan	nan	nan	nan
B34	O68	0.592943	-1	2.86272264151401e-53	nan	nan	nan	nan	nan	nan
B34	O70	0.599698	-1	1.77028115893247e-118	nan	nan	nan	nan	nan	nan
B34	O71	0.544884	-1	2.12819935682756e-18	nan	nan	nan	nan	nan	nan
B34	O72	0.66571	1	1.54781717056757e-117	1.604574e-23	10284.08	1577	1577	637.54	23
B34	O75	0.671264	-1	3.226728947534e-11	nan	nan	nan	nan	nan	nan
B34	O80	0.618638	-1	1.36665051216753e-174	nan	nan	nan	nan	nan	nan
B34	O81	0.627425	-1	3.19110217074743e-17	nan	nan	nan	nan	nan	nan
B34	O82	0.677247	-1	3.56816318742559e-40	nan	nan	nan	nan	nan	nan
B34	O83	0.678561	1	1.8131031437491e-20	7.046506e-18	10392.91	378	378	623.03	nan
B34	O84	0.487474	-1	5.60986420515616e-13	nan	nan	nan	nan	nan	nan
B34	O99	0.818394	-1	9.18824434323203e-21	nan	nan	nan	nan	nan	nan
B34	Q05	0.462374	-1	5.24153959058238e-23	nan	nan	nan	nan	nan	nan
B34	Q17	0.549072	1	2.63884367872884e-26	3.208012e-23	2357.22	175	75	916.9	nan
B34	Q37	0.533154	-1	8.36043526834248e-21	nan	nan	nan	nan	nan	nan
B34	Q38	0.536056	-1	2.63691471249225e-18	nan	nan	nan	nan	nan	nan
B34	Q43	0.647	-1	2.24415937912756e-13	nan	nan	nan	nan	nan	nan
B34	Q53	0.803535	1	4.48940416536262e-23	4.930976e-25	719.27	1183	0	675.22	22
B34	Q54	0.622052	-1	1.73167631344629e-26	nan	nan	nan	nan	nan	nan
B34	Q66	0.745263	1	1.35159371647377e-28	5.31866e-08	1222.6	728	299	722.44	nan
B35	A41	1.53189	1	2.34435856861224e-13	9.414332e-09	24581.91	245	87	602.23	154
B35	C78	0.390926	1	3.14142394356376e-14	4.267164e-08	24559.35	34	nan	696.82	nan
B35	E86	1.42429	1	6.48657629849088e-10	1.177746e-07	25735.58	228	105	597.98	146
B35	O80	0.558105	-1	1.8132309221748e-14	nan	nan	nan	nan	nan	nan
B36	D99	1.22841	1	5.11776408248772e-14	6.06023e-304	27203.62	1074	552	479	1074
B36	E11	1.50916	-1	2.95905264936388e-20	nan	nan	nan	nan	nan	nan
B36	J44	1.33792	-1	3.02771105431777e-10	nan	nan	nan	nan	nan	nan
B36	M22	0.263135	-1	3.402782715074e-10	nan	nan	nan	nan	nan	nan
B36	M23	0.562578	-1	2.51081869998029e-12	nan	nan	nan	nan	nan	nan
B36	O80	0.609241	-1	1.47489057080966e-16	nan	nan	nan	nan	nan	nan
B37	C09	4.83343	-1	6.32597122560622e-79	nan	nan	nan	nan	nan	nan
B37	C32	2.7639	-1	1.50092744427154e-47	nan	nan	nan	nan	nan	nan
B37	C61	0.711008	-1	5.71344899071416e-24	nan	nan	nan	nan	nan	nan
B37	C67	0.722978	-1	1.50016051538567e-10	nan	nan	nan	nan	nan	nan
B37	C77	1.3692	-1	2.08730345045037e-14	nan	nan	nan	nan	nan	nan
B37	C81	3.14029	-1	1.02477800312927e-38	nan	nan	nan	nan	nan	nan
B37	C82	2.03359	-1	6.43925225578956e-19	nan	nan	nan	nan	nan	nan
B37	C83	3.01832	-1	3.78660775648642e-155	nan	nan	nan	nan	nan	nan
B37	C84	2.82348	-1	2.28210275315689e-21	nan	nan	nan	nan	nan	nan
B37	C85	2.46758	-1	1.41969225658663e-61	nan	nan	nan	nan	nan	nan
B37	C90	2.06401	-1	9.80737986264194e-37	nan	nan	nan	nan	nan	nan
B37	C91	2.42544	-1	3.8328180366348e-82	nan	nan	nan	nan	nan	nan
B37	C92	5.35568	-1	5.6593158066208e-290	nan	nan	nan	nan	nan	nan
B37	D17	0.57625	-1	1.18023176266216e-14	nan	nan	nan	nan	nan	nan
B37	D25	0.650633	-1	7.87241853200317e-11	nan	nan	nan	nan	nan	nan
B37	D30	0.519701	-1	1.71735018088758e-29	nan	nan	nan	nan	nan	nan
B37	D99	1.52321	1	4.94065645841247e-324	0	26880.39	15428	7738	456.21	15428
B37	E10	1.39895	-1	5.62841110949694e-54	nan	nan	nan	nan	nan	nan
B37	E11	1.14488	-1	2.46779378235291e-19	nan	nan	nan	nan	nan	nan
B37	E78	0.788139	-1	8.31412428655193e-30	nan	nan	nan	nan	nan	nan
B37	F10	1.93654	-1	4.06556523310108e-205	nan	nan	nan	nan	nan	nan
B37	G45	0.665287	-1	7.56851583277772e-26	nan	nan	nan	nan	nan	nan
B37	G56	0.672552	-1	1.95216786282293e-22	nan	nan	nan	nan	nan	nan
B37	H25	0.851481	-1	1.03836226860546e-14	nan	nan	nan	nan	nan	nan
B37	H33	0.447203	-1	1.36109221155354e-18	nan	nan	nan	nan	nan	nan
B37	H81	0.705659	-1	2.84960664645756e-11	nan	nan	nan	nan	nan	nan
B37	H83	0.628139	-1	4.1640621822048e-15	nan	nan	nan	nan	nan	nan
B37	H91	0.822953	-1	1.73467222928218e-25	nan	nan	nan	nan	nan	nan
B37	I20	0.644813	-1	8.47761402688621e-94	nan	nan	nan	nan	nan	nan
B37	I21	0.741503	-1	6.15788677366503e-30	nan	nan	nan	nan	nan	nan
B37	I25	0.869032	-1	4.435179091956e-21	nan	nan	nan	nan	nan	nan
B37	I49	0.669731	-1	6.40905695736248e-26	nan	nan	nan	nan	nan	nan
B37	J41	2.17947	-1	1.05873873252095e-24	nan	nan	nan	nan	nan	nan
B37	J42	1.86386	-1	2.91479610199251e-61	nan	nan	nan	nan	nan	nan
B37	J43	1.80683	-1	4.81364076042281e-28	nan	nan	nan	nan	nan	nan
B37	J44	1.67413	-1	4.94065645841247e-324	nan	nan	nan	nan	nan	nan
B37	J45	1.40628	-1	8.76974632754138e-57	nan	nan	nan	nan	nan	nan
B37	K25	2.27068	-1	1.90083506721549e-198	nan	nan	nan	nan	nan	nan
B37	K26	2.49621	-1	1.33830779517771e-160	nan	nan	nan	nan	nan	nan
B37	K29	2.72046	-1	0	nan	nan	nan	nan	nan	nan
B37	K30	1.58941	-1	8.09825569312885e-47	nan	nan	nan	nan	nan	nan
B37	K40	0.653562	-1	1.32337928688701e-32	nan	nan	nan	nan	nan	nan
B37	K50	1.68702	-1	2.62124348260141e-26	nan	nan	nan	nan	nan	nan
B37	K70	2.98782	-1	3.7818069775433e-234	nan	nan	nan	nan	nan	nan
B37	K85	1.57604	-1	1.38272386717934e-20	nan	nan	nan	nan	nan	nan
B37	M05	1.3815	-1	1.69958779858437e-14	nan	nan	nan	nan	nan	nan
B37	M06	1.46284	-1	1.24559211979213e-21	nan	nan	nan	nan	nan	nan
B37	M16	0.555667	-1	5.0841315645303e-78	nan	nan	nan	nan	nan	nan
B37	M17	0.493817	-1	2.37452811362752e-133	nan	nan	nan	nan	nan	nan
B37	M20	0.546753	-1	6.24753830031184e-27	nan	nan	nan	nan	nan	nan
B37	M22	0.501254	-1	6.99722490629391e-16	nan	nan	nan	nan	nan	nan
B37	M23	0.457758	-1	1.58771288913079e-89	nan	nan	nan	nan	nan	nan
B37	M24	0.554339	-1	1.70009250290477e-11	nan	nan	nan	nan	nan	nan
B37	M31	1.67891	-1	1.94419245879072e-19	nan	nan	nan	nan	nan	nan
B37	M32	2.25086	-1	2.86453874359018e-17	nan	nan	nan	nan	nan	nan
B37	M35	1.68352	-1	2.78355484685423e-48	nan	nan	nan	nan	nan	nan
B37	M51	0.658188	-1	7.49272146085893e-35	nan	nan	nan	nan	nan	nan
B37	M62	1.25961	-1	5.89486957347604e-13	nan	nan	nan	nan	nan	nan
B37	M65	0.655089	-1	1.23208361918204e-17	nan	nan	nan	nan	nan	nan
B37	M75	0.603419	-1	6.14189019063585e-50	nan	nan	nan	nan	nan	nan
B37	M77	0.522796	-1	1.30126837178994e-16	nan	nan	nan	nan	nan	nan
B37	N20	0.749164	-1	8.34078358710789e-12	nan	nan	nan	nan	nan	nan
B37	N81	0.751577	-1	1.88318475224021e-11	nan	nan	nan	nan	nan	nan
B37	O80	0.792252	-1	3.80886627569482e-26	nan	nan	nan	nan	nan	nan
B44	C83	4.45766	-1	2.23821892116882e-47	nan	nan	nan	nan	nan	nan
B44	C91	9.83359	-1	2.81344757714528e-184	nan	nan	nan	nan	nan	nan
B44	C92	20.6494	-1	0	nan	nan	nan	nan	nan	nan
B44	D46	8.28786	-1	2.30450282387521e-63	nan	nan	nan	nan	nan	nan
B44	D86	10.3836	-1	4.62523944366125e-105	nan	nan	nan	nan	nan	nan
B44	D99	2.40808	1	0	1.876987e-39	22677.41	1065	425	367.26	1065
B44	E78	0.302435	-1	6.93048819551796e-47	nan	nan	nan	nan	nan	nan
B44	E84	84.2314	-1	0	nan	nan	nan	nan	nan	nan
B44	F10	0.572397	-1	7.32741448112093e-11	nan	nan	nan	nan	nan	nan
B44	G56	0.253707	-1	9.04615312442387e-14	nan	nan	nan	nan	nan	nan
B44	I10	0.569121	-1	2.30837768108254e-45	nan	nan	nan	nan	nan	nan
B44	I20	0.407708	-1	7.86314325938387e-30	nan	nan	nan	nan	nan	nan
B44	I25	0.448152	-1	4.0118131280687e-39	nan	nan	nan	nan	nan	nan
B44	J18	3.39821	-1	0	nan	nan	nan	nan	nan	nan
B44	J43	8.44038	-1	2.3205498461495e-118	nan	nan	nan	nan	nan	nan
B44	J44	3.51983	-1	0	nan	nan	nan	nan	nan	nan
B44	J45	2.32268	-1	2.4979530466442e-42	nan	nan	nan	nan	nan	nan
B44	K40	0.313233	-1	1.45037929192288e-16	nan	nan	nan	nan	nan	nan
B44	M17	0.211869	-1	2.04212298222102e-39	nan	nan	nan	nan	nan	nan
B44	M23	0.35749	-1	2.4045211948419e-14	nan	nan	nan	nan	nan	nan
B44	M51	0.381218	-1	6.13224221719054e-14	nan	nan	nan	nan	nan	nan
B44	M79	0.42145	-1	5.35359847308615e-16	nan	nan	nan	nan	nan	nan
B44	O80	0.149539	-1	2.70924310009251e-27	nan	nan	nan	nan	nan	nan
B49	D99	1.78984	1	3.25880816123618e-62	3.512825e-22	24349.61	568	238	337.89	568
B50	D99	0.28735	1	3.05153932940381e-41	1.708912e-30	21515.67	48	22	701.85	48
B50	E66	0.377157	1	4.59644694646092e-14	1.747947e-08	13186.67	21	nan	956.81	0
B50	O70	0.425341	1	3.58637368454286e-13	2.73857e-11	10326.43	28	28	1087.04	nan
B51	D99	0.169438	1	6.43282252723946e-17	2.273737e-13	nan	nan	nan	nan	nan
B54	D99	0.280534	1	1.73702191527637e-34	2.227237e-33	20673.68	47	nan	777.6	47
B54	E66	0.364111	1	1.34289363215914e-15	1.444946e-08	14735.65	23	nan	760.78	nan
B59	C83	13.5969	-1	9.92375462760531e-135	nan	nan	nan	nan	nan	nan
B59	C85	9.32682	-1	3.13783793715147e-42	nan	nan	nan	nan	nan	nan
B59	C90	13.0529	-1	4.05376670976673e-84	nan	nan	nan	nan	nan	nan
B59	C91	21.975	-1	4.15960619071695e-235	nan	nan	nan	nan	nan	nan
B59	D99	1.92501	1	1.68986007529864e-86	6.266028e-13	23938.34	581	176	319.09	581
B59	I10	0.642497	-1	1.48944079968886e-13	nan	nan	nan	nan	nan	nan
B59	M17	0.321948	-1	4.74471366800208e-10	nan	nan	nan	nan	nan	nan
B59	M31	14.5323	-1	3.25076890524057e-83	nan	nan	nan	nan	nan	nan
B59	N18	3.01711	-1	1.01207473928506e-45	nan	nan	nan	nan	nan	nan
B64	D99	1.46697	1	4.24509476098882e-15	1.37808e-48	27894.17	218	111	506.75	218
B65	O80	0.544482	1	4.18550524496274e-15	1.552816e-11	10033.9	58	58	910.47	nan
B80	D99	0.304916	1	3.42074820735619e-25	1.354448e-23	23053.58	40	nan	744.58	40
B80	H65	0.448835	-1	4.79049546788919e-11	nan	nan	nan	nan	nan	nan
B80	J20	0.29432	-1	7.90380868355325e-16	nan	nan	nan	nan	nan	nan
B80	O62	0.278871	-1	3.26370081968423e-11	nan	nan	nan	nan	nan	nan
B80	O80	0.449741	-1	1.07252713382607e-14	nan	nan	nan	nan	nan	nan
B86	F10	1.81766	-1	1.79616973184025e-12	nan	nan	nan	nan	nan	nan
B90	A15	67.0605	-1	0	nan	nan	nan	nan	nan	nan
B90	A16	73.4545	-1	0	nan	nan	nan	nan	nan	nan
B90	A18	40.8425	-1	1.20025666778587e-108	nan	nan	nan	nan	nan	nan
B90	D99	1.26632	1	2.18747994080648e-30	0	26855.96	941	465	680.28	941
B90	J15	2.67143	1	1.74346981460136e-48	8.888515e-14	25375.5	139	70	508.37	95
B90	J96	4.64463	1	6.80332876259647e-185	4.657172e-29	26004.15	226	135	488.09	169
B91	C78	0.453331	1	3.53528148063633e-23	4.090977e-13	24421.73	26	nan	743.92	nan
B91	G09	111.78	1	7.61288955444818e-318	6.944278e-09	22701.84	50	nan	1087.62	nan
B91	G14	354.331	1	0	5.552446e-26	23884.67	54	26	743.3	nan
B91	J18	1.27984	1	2.21059272871905e-19	4.660407e-20	26214.02	317	157	600.79	201
B91	J96	6.69961	1	0	5.42552e-13	23459.13	291	158	525.16	121
B91	L89	2.16904	1	8.62380229498588e-17	4.951587e-11	25891.2	50	27	535.38	30
B91	M19	1.61058	1	2.05277552119139e-15	4.632528e-08	23528.3	109	65	757.48	nan
B91	M81	1.5997	1	6.39393175155003e-28	4.153116e-12	25353.83	149	124	758.62	35
B91	N30	1.41699	1	2.70567686179455e-22	4.588971e-09	26341.44	232	128	641.48	113
B94	A86	53.4175	-1	1.14275921561244e-59	nan	nan	nan	nan	nan	nan
B94	A87	24.42	-1	2.71610837778825e-33	nan	nan	nan	nan	nan	nan
B94	B00	19.6369	-1	1.13464994817346e-66	nan	nan	nan	nan	nan	nan
B95	A46	3.02369	-1	2.04755688280063e-81	nan	nan	nan	nan	nan	nan
B95	C61	0.573421	-1	7.369831442537e-10	nan	nan	nan	nan	nan	nan
B95	D64	1.42404	-1	2.55710001894396e-13	nan	nan	nan	nan	nan	nan
B95	D99	1.32853	1	6.40792766308436e-41	1.143304e-193	26079.49	1433	578	441.02	1433
B95	E10	1.5773	-1	2.28644084666431e-19	nan	nan	nan	nan	nan	nan
B95	E11	1.51299	-1	1.21143876242192e-32	nan	nan	nan	nan	nan	nan
B95	E14	1.79873	-1	4.47505601387068e-15	nan	nan	nan	nan	nan	nan
B95	I20	0.596349	-1	1.80884079546017e-17	nan	nan	nan	nan	nan	nan
B95	I70	1.62609	-1	2.35183341759058e-14	nan	nan	nan	nan	nan	nan
B95	J18	1.55409	-1	3.37679146986429e-54	nan	nan	nan	nan	nan	nan
B95	J44	1.3812	-1	8.91966997963637e-19	nan	nan	nan	nan	nan	nan
B95	L02	4.41048	-1	1.8837993705505e-197	nan	nan	nan	nan	nan	nan
B95	L03	3.4851	-1	5.4516936524325e-35	nan	nan	nan	nan	nan	nan
B95	L08	3.04567	-1	3.7150377800505e-54	nan	nan	nan	nan	nan	nan
B95	M23	0.552729	-1	1.9740680418468e-13	nan	nan	nan	nan	nan	nan
B95	M51	0.577606	-1	7.38748665648158e-11	nan	nan	nan	nan	nan	nan
B95	M75	0.530829	-1	1.02285892138126e-14	nan	nan	nan	nan	nan	nan
B95	N18	1.99637	-1	9.07532568434726e-48	nan	nan	nan	nan	nan	nan
B95	O04	0.476519	-1	2.76522549575755e-10	nan	nan	nan	nan	nan	nan
B95	O99	1.45421	-1	5.00867940698537e-15	nan	nan	nan	nan	nan	nan
B96	A09	1.48078	-1	4.82197687454073e-12	nan	nan	nan	nan	nan	nan
B96	A46	1.45115	-1	7.04591738937513e-10	nan	nan	nan	nan	nan	nan
B96	C83	2.14731	-1	1.53105162992188e-16	nan	nan	nan	nan	nan	nan
B96	C90	2.20903	-1	4.08913290591172e-13	nan	nan	nan	nan	nan	nan
B96	C91	2.30391	-1	1.30309120704744e-19	nan	nan	nan	nan	nan	nan
B96	C92	3.76321	-1	8.68343183454183e-38	nan	nan	nan	nan	nan	nan
B96	D99	1.39269	1	2.84558550340377e-131	0	27499.67	3315	1624	476.16	3315
B96	E10	1.46404	-1	1.15447717645224e-16	nan	nan	nan	nan	nan	nan
B96	E11	1.32173	-1	2.79199747719389e-22	nan	nan	nan	nan	nan	nan
B96	E78	0.731425	-1	1.29438516619448e-12	nan	nan	nan	nan	nan	nan
B96	E84	24.3472	-1	4.64747818195279e-155	nan	nan	nan	nan	nan	nan
B96	G35	3.60712	-1	3.38094914704605e-44	nan	nan	nan	nan	nan	nan
B96	G45	0.546546	-1	4.2375195424907e-12	nan	nan	nan	nan	nan	nan
B96	G82	3.56144	-1	1.52274693203673e-42	nan	nan	nan	nan	nan	nan
B96	I20	0.623625	-1	7.34183648429006e-24	nan	nan	nan	nan	nan	nan
B96	I21	0.691412	-1	1.30081826125648e-10	nan	nan	nan	nan	nan	nan
B96	I69	1.35701	-1	2.72997044573797e-15	nan	nan	nan	nan	nan	nan
B96	J18	1.79371	-1	5.85887087240245e-185	nan	nan	nan	nan	nan	nan
B96	J20	1.80558	-1	9.64253130036487e-12	nan	nan	nan	nan	nan	nan
B96	J32	4.02586	-1	2.74527909334958e-34	nan	nan	nan	nan	nan	nan
[truncated: 75,295 more rows]
